# Supplementary material for: Single Cell Transcriptome Sequencing of Zebrafish Testis Revealed Novel Spermatogenesis Marker Genes and Stronger Leydig-Germ Cell Paracrine Interactions
Source: Front Genet. 2022 Mar 11;13:851719. doi: 10.3389/fgene.2022.851719 (PMC8961980; doi:10.3389/fgene.2022.851719)
Supplement: Supplementary file 1 [file Table2.xlsx]

## Sheet: ISH primers
Primers	Primer Sequence (5'- 3')	Purpose
sumo3b-F	AGAAGAAAAGCCAAAGGAGGG	Riboprobe amplication for sumo3b
sumo3b-R	AGTCTGCTGCTGGAATACGT	Riboprobe amplication for sumo3b
larp1b-F	GACTTGGACGTGACAATCGG	Riboprobe amplication for larp1b
larp1b-R	TCCTCCCCTGTGTGTTGATC	Riboprobe amplication for larp1b
edrf1-F	GAGAAGACCGACCTCAAGCT	Riboprobe amplication for edrf1
edrf1-R	TCGTCTCCTGTTTGCTCTGT	Riboprobe amplication for edrf1
hist1h4l.6-F	TAAGGCAAAGACTCGCTCCT	Riboprobe amplication for hist1h4l.6
hist1h4l.6-R	TTCTCGGTCTTCTTGGGCAG	Riboprobe amplication for hist1h4l.6
krt18a.1-F	CAATGTGCCGACTTACAGGG	Riboprobe amplication for krt18a.1
krt18a.1-R	CTCGCTCTCAAGGTTCATGC	Riboprobe amplication for krt18a.1
