# Supplementary material for: Single Cell Transcriptome Sequencing of Zebrafish Testis Revealed Novel Spermatogenesis Marker Genes and Stronger Leydig-Germ Cell Paracrine Interactions
Source: Front Genet. 2022 Mar 11;13:851719. doi: 10.3389/fgene.2022.851719 (PMC8961980; doi:10.3389/fgene.2022.851719)
Supplement: Supplementary file 2 [file Table3.xlsx]

## Sheet: 1 vs allothers
p_val	avg_log2FC	pct.1	pct.2	p_val_adj	cluster	gene
0	1.14413	0.981	0.591	0	0	srgn
0	0.966283	0.616	0.293	0	0	sinup
0	0.960965	0.981	0.706	0	0	capsla
0	0.954471	0.924	0.61	0	0	irak1bp1
0	0.907309	0.918	0.611	0	0	zgc:153665
0	0.903566	0.994	0.916	0	0	bida
0	0.866128	0.905	0.553	0	0	mustn1a
0	0.85344	0.918	0.517	0	0	degs2
0	0.853033	0.875	0.529	0	0	ifi46
0	0.850034	0.982	0.758	0	0	csnk2a1
0	0.838612	0.728	0.377	0	0	si:dkeyp-110g5.4
0	0.831222	0.879	0.51	0	0	tm7sf2
0	0.829346	1	0.983	0	0	TUBB4B
0	0.825206	0.96	0.534	0	0	si:ch211-242f23.3
0	0.824614	0.978	0.614	0	0	tp53inp2
0	0.814515	0.984	0.726	0	0	sumo1
0	0.807762	0.995	0.715	0	0	si:ch211-248e11.2
0	0.805508	0.914	0.521	0	0	nup42
0	0.792869	0.995	0.855	0	0	cetn4
0	0.791422	0.989	0.638	0	0	si:dkey-58j15.10
0	0.784156	0.618	0.279	0	0	cart3
0	0.781846	0.823	0.567	0	0	nfe2l3
0	0.780842	0.883	0.489	0	0	mov10a
0	0.778363	0.609	0.291	0	0	si:ch211-116o3.5
0	0.775974	0.902	0.576	0	0	si:dkey-70b23.2
0	0.769606	0.976	0.634	0	0	ube2h
0	0.768144	0.989	0.714	0	0	cremb
0	0.764253	0.685	0.399	0	0	styxl1
0	0.756889	0.99	0.681	0	0	fam166b
0	0.752229	0.996	0.768	0	0	rab36
0	0.749773	0.894	0.534	0	0	flj11011l
0	0.741664	0.758	0.381	0	0	inka1b
0	0.739906	0.976	0.67	0	0	iqcd
0	0.734675	0.984	0.754	0	0	rnf4
0	0.732319	0.979	0.669	0	0	ropn1l
0	0.730512	0.998	0.82	0	0	rarres3l
0	0.728234	0.994	0.706	0	0	ccdc173
0	0.719094	0.967	0.599	0	0	leng9
0	0.718096	0.998	0.903	0	0	mapre1a
0	0.711689	0.976	0.81	0	0	pttg1
0	0.711274	0.993	0.764	0	0	si:dkey-27p23.3
0	0.705749	0.966	0.744	0	0	rhocb
0	0.705575	0.965	0.798	0	0	ISCU
0	0.705099	0.998	0.818	0	0	ckba
0	0.703747	0.97	0.668	0	0	ppm1ba
0	0.701956	0.995	0.688	0	0	pvalb6
0	0.698517	0.953	0.606	0	0	spaca9
0	0.697443	0.994	0.725	0	0	tekt1
0	0.696824	0.988	0.67	0	0	odf3b
0	0.693308	0.887	0.555	0	0	si:ch211-284k5.2
0	0.689499	0.994	0.736	0	0	cfap299
0	0.685198	0.995	0.744	0	0	cfap126
0	0.684501	0.99	0.719	0	0	enkur
0	0.682925	0.851	0.541	0	0	polb
0	0.677208	0.937	0.722	0	0	mkrn4
0	0.665819	0.996	0.767	0	0	gas8
0	0.664556	0.988	0.692	0	0	TPGS1
0	0.65997	0.996	0.751	0	0	dnali1
0	0.657975	0.987	0.721	0	0	ccdc113
0	0.657278	0.878	0.592	0	0	ccdc103
0	0.654036	0.992	0.862	0	0	rps27l
0	0.651929	0.923	0.585	0	0	ube2b
0	0.650514	0.99	0.845	0	0	zgc:56699
0	0.638735	0.978	0.809	0	0	eif6
0	0.638179	0.921	0.591	0	0	mlf1
0	0.635481	0.859	0.491	0	0	BX950187.1
0	0.630973	0.956	0.694	0	0	rabepk
0	0.62115	0.903	0.591	0	0	si:dkey-165n16.1
0	0.588697	0.995	0.943	0	0	eif1
6.63883e-308	0.609088	0.973	0.66	1.58356e-303	0	si:ch211-121a2.2
5.25927e-307	0.606581	0.963	0.64	1.25449e-302	0	rsph9
7.49847e-307	0.616311	0.989	0.719	1.78861e-302	0	dnai1.1
1.35137e-303	0.611235	0.971	0.657	3.22343e-299	0	si:dkeyp-50b9.1
8.80424e-302	0.631998	0.891	0.578	2.10008e-297	0	si:dkeyp-81f3.4
6.5397e-299	0.583364	0.987	0.802	1.55992e-294	0	cfap20
1.83691e-298	0.625109	0.992	0.691	4.38158e-294	0	fank1
1.71348e-297	0.638828	0.963	0.635	4.08717e-293	0	cfap45
1.70115e-296	0.657698	0.781	0.462	4.05776e-292	0	ube2r2
5.59362e-296	0.632912	0.837	0.51	1.33425e-291	0	si:ch211-160o17.3
3.37776e-285	0.688799	0.729	0.421	8.05698e-281	0	fxyd6l
1.55602e-281	0.592037	0.967	0.733	3.71158e-277	0	maf1
5.58475e-281	0.572262	0.958	0.638	1.33213e-276	0	CFAP77
2.37911e-280	0.66406	0.756	0.468	5.6749e-276	0	lca5
9.62624e-280	0.604154	0.996	0.801	2.29615e-275	0	si:dkey-40g16.5
5.53936e-279	0.609576	0.869	0.621	1.3213e-274	0	ccna2
2.75301e-277	0.584301	0.913	0.607	6.56676e-273	0	cby1
1.69633e-275	0.605713	0.972	0.685	4.04625e-271	0	si:ch211-122l24.6
1.05973e-273	0.653537	0.778	0.507	2.52778e-269	0	arl6ip6
1.73315e-273	0.575064	0.902	0.589	4.13408e-269	0	zgc:172182
2.72056e-273	0.577135	0.896	0.627	6.48936e-269	0	efhc2
9.6267e-273	0.549713	0.996	0.928	2.29626e-268	0	fth1a
2.29064e-272	0.559263	0.966	0.653	5.46387e-268	0	rsph4a
9.98165e-271	0.594732	0.936	0.739	2.38092e-266	0	si:dkey-57a22.11
6.39427e-269	0.579731	0.975	0.76	1.52522e-264	0	spata4
1.3349e-266	0.623173	0.875	0.653	3.18414e-262	0	dnal1.1
2.65648e-265	0.611779	0.744	0.419	6.33651e-261	0	zgc:194114
3.8738e-265	0.594214	0.895	0.625	9.24017e-261	0	ccdc40
6.59954e-263	0.434854	1	0.993	1.57419e-258	0	tuba7l
1.39813e-260	0.495341	0.909	0.631	3.33496e-256	0	pias4b
1.55275e-260	0.667466	0.703	0.426	3.70378e-256	0	rcor2
1.09776e-259	0.654288	0.701	0.433	2.61848e-255	0	si:ch211-63o20.7
1.32602e-259	0.782042	0.374	0.143	3.16295e-255	0	CT583726.1
2.08588e-258	0.572752	0.783	0.475	4.97546e-254	0	saxo2
8.19624e-258	0.623591	0.812	0.552	1.95505e-253	0	mdh1b
4.00421e-256	0.539134	0.985	0.72	9.55124e-252	0	si:ch211-107e6.5
1.64067e-254	0.558397	0.82	0.514	3.9135e-250	0	ccdc105
2.25446e-254	0.549365	0.973	0.642	5.37757e-250	0	C19H5orf49
1.05758e-251	0.552924	0.851	0.546	2.52265e-247	0	izumo1
2.05021e-250	0.585821	0.794	0.495	4.89036e-246	0	cfap52
5.04444e-250	0.689351	0.657	0.376	1.20325e-245	0	fxyd1
5.79124e-249	0.580287	0.808	0.5	1.38139e-244	0	nrm
7.61292e-245	1.10298	0.504	0.262	1.81591e-240	0	edrf1
3.6339e-244	0.643924	0.702	0.448	8.66795e-240	0	morn3
1.84679e-242	0.698691	0.466	0.211	4.40514e-238	0	fosl1b
2.14499e-239	0.535394	0.927	0.722	5.11645e-235	0	ptp4a2a
7.3755e-237	0.561358	0.937	0.855	1.75928e-232	0	dcun1d5
6.7264e-236	0.547785	0.88	0.641	1.60445e-231	0	ift57
1.07414e-235	0.512523	0.874	0.552	2.56214e-231	0	mif4gdb
1.59183e-235	0.515733	0.978	0.775	3.797e-231	0	gra
1.90652e-235	0.660014	0.715	0.466	4.54762e-231	0	oip5
1.38596e-234	0.567229	0.803	0.531	3.30593e-230	0	si:dkey-171c9.3
2.04581e-234	0.663606	0.733	0.493	4.87988e-230	0	cdc20
5.77462e-234	0.518515	0.993	0.768	1.37742e-229	0	ribc1
1.00258e-233	0.564985	0.898	0.662	2.39146e-229	0	mns1
1.3603e-229	0.589487	0.878	0.712	3.24472e-225	0	dedd1
1.66942e-229	0.568697	0.998	0.816	3.98207e-225	0	sycp1
8.16913e-229	0.587466	0.806	0.567	1.94858e-224	0	arl6ip5b
1.03173e-227	0.543168	0.797	0.511	2.46099e-223	0	ppp6r2a
1.51915e-226	0.62288	0.667	0.422	3.62362e-222	0	usp2a
2.85941e-222	0.485081	0.901	0.628	6.82055e-218	0	tpd52
3.33709e-221	0.516739	0.885	0.588	7.95996e-217	0	BX004999.1
4.34073e-221	0.54133	0.795	0.546	1.0354e-216	0	sccpdha.1
8.48487e-220	0.513515	0.981	0.761	2.02389e-215	0	daw1
1.48628e-219	0.587537	0.72	0.492	3.54522e-215	0	rnaset2
4.20174e-217	0.490507	0.979	0.707	1.00224e-212	0	si:ch211-163l21.7
6.51077e-216	0.470966	0.895	0.593	1.55301e-211	0	fam183a
2.87013e-214	0.540487	0.846	0.595	6.84613e-210	0	drc1
3.20404e-211	0.496624	0.957	0.726	7.64259e-207	0	ribc2
7.56441e-211	0.537281	0.853	0.662	1.80434e-206	0	commd4
1.24146e-210	0.506807	0.909	0.663	2.96126e-206	0	cfap58
2.67015e-210	0.489147	0.983	0.821	6.36912e-206	0	ak1
1.08537e-208	0.508819	0.849	0.56	2.58894e-204	0	ccdc166
9.77634e-206	0.479607	0.897	0.635	2.33195e-201	0	spag6
4.3967e-205	0.463031	0.972	0.713	1.04875e-200	0	si:ch73-111k22.3
8.95132e-205	0.511026	0.793	0.528	2.13516e-200	0	si:ch73-103b9.2
9.01311e-204	0.501726	0.907	0.725	2.1499e-199	0	dnal4b
9.08096e-203	0.586098	0.802	0.682	2.16608e-198	0	rnf8
4.0317e-202	0.575601	0.737	0.509	9.61682e-198	0	rnf32
1.39488e-200	0.616267	0.566	0.323	3.32721e-196	0	tent5c
1.05605e-196	0.621104	0.591	0.346	2.51899e-192	0	si:ch211-226m16.3
2.48997e-196	0.41459	0.998	0.969	5.93933e-192	0	dynll1
9.78268e-195	0.489824	0.849	0.62	2.33346e-190	0	zgc:101744
3.40846e-194	0.449955	0.901	0.615	8.13019e-190	0	si:ch211-141o9.10
1.07328e-193	0.47302	0.945	0.676	2.5601e-189	0	tctex1d1
1.78819e-192	0.652852	0.605	0.375	4.26538e-188	0	si:ch211-110e21.3
2.30002e-190	0.448228	0.876	0.672	5.48624e-186	0	dbf4
3.59016e-190	0.567156	0.742	0.555	8.56361e-186	0	mapk15
3.42706e-188	0.469013	0.886	0.619	8.17457e-184	0	ccdc169
3.50799e-187	0.638138	0.533	0.322	8.36761e-183	0	cdkl1
7.76715e-186	0.442348	0.932	0.677	1.8527e-181	0	efhc1
3.11144e-184	0.527835	0.716	0.511	7.42171e-180	0	e2f8
2.19238e-182	0.620688	0.598	0.381	5.22948e-178	0	dhrs9
4.90964e-182	0.40455	1	0.993	1.1711e-177	0	CT027638.1
1.39031e-181	0.467756	0.886	0.68	3.3163e-177	0	ttc25
1.58979e-180	0.434985	0.977	0.717	3.79212e-176	0	dydc2
3.01344e-180	0.484706	0.861	0.636	7.18797e-176	0	cfap53
6.36755e-180	0.542563	0.669	0.437	1.51885e-175	0	ephx1
1.34112e-179	0.46576	0.877	0.639	3.19897e-175	0	si:ch211-147d7.5
1.95955e-179	0.442195	0.981	0.754	4.67411e-175	0	meig1
6.04314e-179	0.557005	0.567	0.328	1.44147e-174	0	c2cd2l
5.15088e-177	0.565747	0.577	0.354	1.22864e-172	0	rfx3
4.89655e-176	0.48059	0.851	0.654	1.16797e-171	0	BX511310.2
1.30248e-175	0.45945	0.967	0.89	3.1068e-171	0	eif4a1b
1.36899e-173	0.560561	0.585	0.353	3.26545e-169	0	march4l
5.49982e-172	0.432378	0.958	0.817	1.31187e-167	0	UBB
4.48141e-171	0.448942	0.778	0.564	1.06895e-166	0	ift81
1.09544e-169	0.43122	0.926	0.7	2.61296e-165	0	efcab1
1.48716e-169	0.596638	0.449	0.223	3.54732e-165	0	styk1b
4.45152e-169	0.511164	0.69	0.487	1.06182e-164	0	slc25a33
3.7575e-168	0.547082	0.659	0.476	8.96277e-164	0	drc3
8.24727e-168	0.625665	0.598	0.426	1.96722e-163	0	ubxn10
2.34933e-167	0.576919	0.519	0.317	5.60385e-163	0	dcst1
3.0763e-167	0.576788	0.644	0.463	7.33791e-163	0	ccdc77
7.29172e-167	0.423792	0.932	0.71	1.73929e-162	0	nme5
1.00156e-166	0.438035	0.971	0.739	2.38903e-162	0	efcab2
1.27643e-166	0.561353	0.556	0.332	3.04466e-162	0	si:ch211-9n13.3
5.27031e-166	0.630514	0.546	0.37	1.25713e-161	0	fzr1a
5.94961e-164	0.543603	0.683	0.5	1.41916e-159	0	foxj1a
1.92761e-162	0.544855	0.625	0.419	4.59792e-158	0	btbd16
2.00143e-162	0.535009	0.659	0.464	4.774e-158	0	cfap206
1.87868e-161	0.40333	0.987	0.891	4.48122e-157	0	cops4
7.17045e-161	0.626726	0.544	0.373	1.71037e-156	0	ube2s
3.78006e-160	0.480784	0.684	0.458	9.01659e-156	0	foxm1
8.10277e-160	0.416492	0.992	0.855	1.93275e-155	0	chmp5b
1.11544e-158	0.536899	0.673	0.509	2.66066e-154	0	ankrd39
4.98836e-158	0.404459	0.983	0.734	1.18987e-153	0	pacrg
2.22849e-157	0.448835	0.723	0.484	5.31563e-153	0	MFF
3.41373e-157	0.602029	0.528	0.345	8.14276e-153	0	b3gnt5b
4.0357e-157	0.433804	0.849	0.602	9.62635e-153	0	iqcg
3.88927e-156	0.506781	0.62	0.401	9.27709e-152	0	dcst2
1.21641e-155	0.405003	0.918	0.815	2.9015e-151	0	ddx39ab
1.76483e-155	0.39748	0.996	0.924	4.20966e-151	0	dynlrb1
2.82417e-155	0.476007	0.717	0.497	6.7365e-151	0	si:ch73-302o18.2
1.43634e-154	0.576218	0.478	0.292	3.42611e-150	0	dffa
3.79095e-154	0.468083	0.968	0.859	9.04256e-150	0	chaf1a
7.89957e-154	0.414776	0.929	0.686	1.88428e-149	0	zgc:153738
6.4196e-153	0.457571	0.724	0.509	1.53127e-148	0	ankef1b
7.63048e-153	0.410099	0.913	0.672	1.8201e-148	0	ccdc151
1.5832e-152	0.56602	0.464	0.267	3.77642e-148	0	BX539313.2
1.17074e-151	0.54219	0.563	0.37	2.79257e-147	0	tor1
1.66342e-151	0.394689	0.884	0.64	3.96775e-147	0	dnaaf4
5.14413e-150	0.574231	0.496	0.314	1.22703e-145	0	abhd4
4.758e-149	0.387492	1	0.967	1.13493e-144	0	h1-0
5.19359e-148	0.403312	0.856	0.631	1.23883e-143	0	si:ch211-66i15.4
1.47281e-147	0.504603	0.769	0.632	3.51309e-143	0	arl4aa
3.30587e-146	0.51614	0.566	0.367	7.8855e-142	0	spag8
7.12887e-145	0.408598	0.877	0.741	1.70045e-140	0	gabarapa
5.59553e-143	0.454314	0.711	0.539	1.3347e-138	0	cst3
1.86098e-142	0.440395	0.999	0.998	4.43901e-138	0	mt-co1
1.30923e-141	0.462293	0.753	0.604	3.12291e-137	0	nfs1
1.55717e-141	0.465652	0.75	0.549	3.71433e-137	0	theg
8.30666e-141	0.504255	0.601	0.404	1.98139e-136	0	shisa4
3.63089e-140	0.410723	0.855	0.652	8.66076e-136	0	ccdc114
8.35094e-140	0.572008	0.59	0.417	1.99195e-135	0	olah
1.02991e-139	0.443298	0.735	0.544	2.45665e-135	0	si:dkey-100n19.2
1.321e-139	0.399135	0.815	0.627	3.15097e-135	0	oc90
2.31281e-139	0.542031	0.558	0.375	5.51674e-135	0	fam228a
3.44456e-139	0.525683	0.541	0.35	8.2163e-135	0	asb6
4.71338e-139	0.556652	0.437	0.26	1.12428e-134	0	sowahd
1.25676e-138	0.529131	0.579	0.392	2.99775e-134	0	si:dkey-86l18.10
4.0194e-138	0.535437	0.494	0.313	9.58748e-134	0	grinaa
6.44643e-138	0.392232	0.906	0.739	1.53767e-133	0	ift27
2.37591e-137	0.42546	0.863	0.747	5.66725e-133	0	cyb5r1
8.89127e-137	0.3759	0.896	0.652	2.12083e-132	0	si:dkey-11c5.11
1.3069e-135	0.494665	0.477	0.275	3.11735e-131	0	BX284635.1
7.05238e-132	0.426533	0.835	0.714	1.6822e-127	0	cenpw
1.71749e-130	0.323733	1	0.996	4.09672e-126	0	ybx1
1.84188e-128	0.626349	0.469	0.315	4.39344e-124	0	uri1
5.48295e-128	0.522189	0.573	0.417	1.30785e-123	0	mks1
4.28316e-127	0.470264	0.689	0.541	1.02166e-122	0	ctdspl3
1.01192e-126	0.399736	0.923	0.802	2.41372e-122	0	ahi1
7.45869e-126	0.373972	0.885	0.745	1.77912e-121	0	dpcd
2.50617e-124	0.377731	0.81	0.598	5.97797e-120	0	ak7a
7.27441e-124	0.509158	0.48	0.313	1.73517e-119	0	cab39l
8.26432e-124	0.449526	0.712	0.571	1.97129e-119	0	si:ch211-212d10.2
9.2113e-123	0.533896	0.512	0.359	2.19717e-118	0	ccdc13
7.41068e-121	0.502451	0.551	0.389	1.76767e-116	0	nrgna
8.45553e-120	0.424969	0.618	0.43	2.0169e-115	0	nek2
1.42369e-119	0.520734	0.515	0.361	3.39592e-115	0	rab20
2.03305e-119	0.33939	0.962	0.775	4.84943e-115	0	mthfs
2.33372e-119	0.414872	0.864	0.819	5.56662e-115	0	gtf2b
2.44457e-119	0.53454	0.421	0.266	5.83104e-115	0	ikzf5
3.0365e-118	0.502863	0.346	0.19	7.24295e-114	0	cep83
4.25223e-118	0.514887	0.456	0.293	1.01428e-113	0	mapkbp1
6.06374e-118	0.468698	0.626	0.496	1.44638e-113	0	si:ch73-100l22.3
2.11768e-116	0.567339	0.471	0.334	5.0513e-112	0	rab13
2.95248e-116	0.479511	0.649	0.55	7.04255e-112	0	ppp6c
6.84628e-115	0.416787	0.714	0.577	1.63304e-110	0	cul3a
1.21355e-114	0.488989	0.619	0.483	2.89467e-110	0	si:ch73-1a9.4
1.08363e-112	0.305523	0.942	0.698	2.58478e-108	0	dnajb13
1.10782e-111	0.54312	0.495	0.368	2.64248e-107	0	ift52
1.54841e-111	0.495102	0.589	0.469	3.69343e-107	0	atp1a1b
2.39309e-111	0.375207	0.849	0.733	5.70823e-107	0	atp1b1a
1.03183e-110	0.438493	0.723	0.611	2.46123e-106	0	atp2b4
1.07125e-108	0.503922	0.538	0.379	2.55525e-104	0	C13H10orf53
2.5358e-108	0.390751	0.723	0.578	6.04865e-104	0	mtif3
2.74609e-108	0.400386	0.724	0.548	6.55025e-104	0	erich3
3.58819e-108	0.516485	0.57	0.444	8.55891e-104	0	kmt5ab
8.71195e-108	0.452874	0.479	0.298	2.07806e-103	0	emb
5.86372e-107	0.502179	0.491	0.342	1.39867e-102	0	josd2
1.17677e-106	0.446588	0.52	0.346	2.80695e-102	0	BX640520.3
3.56099e-106	0.442709	0.417	0.254	8.49402e-102	0	cadm3
9.23436e-106	0.54901	0.578	0.461	2.20267e-101	0	map9
1.57726e-105	0.485799	0.481	0.342	3.76224e-101	0	cdc25b
1.83797e-105	0.319311	0.856	0.712	4.38411e-101	0	nfatc2ip
3.95607e-105	0.463454	0.441	0.29	9.43641e-101	0	ttll3
1.17631e-104	0.472456	0.402	0.239	2.80585e-100	0	prok2
1.37033e-104	0.366608	0.717	0.581	3.26864e-100	0	tmem214
1.4491e-104	0.442287	0.331	0.182	3.45654e-100	0	klhl42
2.06785e-104	0.328945	0.998	0.937	4.93244e-100	0	cks2
4.79429e-104	0.381753	0.907	0.825	1.14358e-99	0	tctex1d2
6.88276e-104	0.466939	0.568	0.428	1.64174e-99	0	stk31
8.60165e-104	0.49459	0.373	0.225	2.05175e-99	0	rag2
1.88606e-103	0.357329	0.74	0.546	4.49881e-99	0	lrrc51
4.02373e-103	0.487745	0.501	0.365	9.59779e-99	0	soul4
3.0539e-101	0.508846	0.496	0.365	7.28447e-97	0	tex36
4.85536e-101	0.458959	0.518	0.375	1.15815e-96	0	peli1b
1.44126e-100	0.347554	0.799	0.632	3.43783e-96	0	lrrc23
3.6304e-100	0.330729	0.765	0.559	8.65959e-96	0	ccdc175
1.69588e-99	0.432025	0.619	0.497	4.04518e-95	0	ift80
7.19025e-99	0.34458	0.827	0.69	1.71509e-94	0	rabl2
3.32157e-98	0.28706	0.936	0.734	7.92295e-94	0	si:ch211-209a2.2
5.31099e-98	0.484913	0.41	0.274	1.26683e-93	0	cdkn3
2.63713e-97	0.42963	0.683	0.621	6.29035e-93	0	akirin1
5.92637e-97	0.370019	0.66	0.488	1.41362e-92	0	si:dkey-9i23.14
2.14025e-96	0.425692	0.609	0.469	5.10515e-92	0	zgc:66426
3.45174e-96	0.400739	0.635	0.501	8.23343e-92	0	srp54
4.02943e-96	0.393213	0.665	0.515	9.6114e-92	0	ppil6
6.43284e-96	0.377002	0.682	0.515	1.53442e-91	0	maats1
1.62665e-95	0.488314	0.442	0.307	3.88006e-91	0	dnajb1b
2.34468e-94	0.434915	0.53	0.386	5.59277e-90	0	efhb
3.83369e-94	0.380046	0.68	0.513	9.14451e-90	0	si:ch73-81k8.2
5.24534e-93	0.410315	0.594	0.429	1.25117e-88	0	ppp1r42
1.58713e-92	0.332356	0.73	0.547	3.78579e-88	0	fbxo36a
1.60348e-92	0.519543	0.479	0.358	3.82478e-88	0	rnf169
2.25373e-92	0.389401	0.263	0.135	5.37581e-88	0	paqr4a
4.82548e-92	0.426517	0.38	0.232	1.15102e-87	0	rflna
9.31694e-92	0.28184	1	1	2.22237e-87	0	zgc:158463
5.85364e-91	0.347221	0.662	0.502	1.39627e-86	0	fhdc3
6.08119e-91	0.467985	0.537	0.404	1.45055e-86	0	dzip1l
2.21735e-90	0.281887	0.917	0.692	5.28904e-86	0	dynlrb2
1.17366e-89	0.407728	0.365	0.22	2.79953e-85	0	dnajb2
1.236e-89	0.472857	0.422	0.294	2.94822e-85	0	cfap300
4.59054e-89	0.424072	0.39	0.247	1.09498e-84	0	ccdc88aa
6.52766e-88	0.462775	0.393	0.265	1.55704e-83	0	arih1
1.00694e-87	0.421439	0.538	0.405	2.40186e-83	0	zc2hc1c
1.01637e-87	0.422816	0.34	0.205	2.42435e-83	0	nipsnap1
1.69936e-86	0.430946	0.383	0.243	4.05349e-82	0	shisal1b
1.7523e-86	0.302436	0.814	0.617	4.17977e-82	0	iqub
3.89717e-86	0.261957	1	0.998	9.29593e-82	0	hnrnpa0l.1
2.09896e-85	0.454276	0.433	0.304	5.00665e-81	0	rsph3
2.34712e-85	0.467157	0.573	0.491	5.59858e-81	0	rbm7
3.1686e-85	0.479653	0.44	0.318	7.55806e-81	0	si:dkey-92f12.2
4.7642e-85	0.350577	0.756	0.661	1.1364e-80	0	fbxo25
9.21453e-84	0.381402	0.538	0.385	2.19794e-79	0	C5H11orf1
1.09567e-83	0.422574	0.565	0.448	2.61351e-79	0	pih1d3
1.16238e-83	0.370296	0.643	0.521	2.77263e-79	0	tsga10
3.10566e-83	0.437915	0.558	0.457	7.40793e-79	0	hexdc
1.05345e-82	0.408346	0.499	0.361	2.5128e-78	0	nptx2a
1.31071e-82	0.27972	0.98	0.832	3.12644e-78	0	hsf5
2.22768e-82	0.316021	0.764	0.607	5.31368e-78	0	catip
1.05071e-81	0.29386	0.711	0.524	2.50626e-77	0	CCDC39
1.61572e-81	0.462482	0.445	0.316	3.85398e-77	0	si:dkey-48j7.3
1.95938e-81	0.450399	0.462	0.347	4.67371e-77	0	dnal4a
2.729e-80	0.428725	0.309	0.186	6.50949e-76	0	zgc:123244
1.0237e-79	0.340632	0.645	0.494	2.44183e-75	0	ENSDARG00000094627
1.73431e-79	0.341554	0.648	0.494	4.13684e-75	0	dnai2a
1.89033e-79	0.464953	0.434	0.33	4.509e-75	0	mccc1
3.82522e-79	0.446349	0.38	0.258	9.1243e-75	0	cep89
7.60637e-79	0.340429	0.681	0.535	1.81435e-74	0	si:dkey-43k4.3
2.81368e-78	0.43437	0.507	0.391	6.71147e-74	0	mier1b
5.39055e-78	0.430735	0.284	0.168	1.28581e-73	0	ENSDARG00000040725
6.18093e-78	0.279493	0.935	0.781	1.47434e-73	0	ccdc83
7.56944e-78	0.404317	0.354	0.224	1.80554e-73	0	si:dkey-20d21.12
1.96225e-77	0.276951	0.996	0.93	4.68055e-73	0	cox5b2
2.37034e-76	0.385309	0.627	0.543	5.65397e-72	0	atf7ip
4.85213e-76	0.454183	0.505	0.398	1.15738e-71	0	traf3ip1
7.73304e-76	0.427808	0.515	0.414	1.84456e-71	0	bcl2l1
9.75115e-76	0.453443	0.471	0.374	2.32594e-71	0	trmt61a
2.4426e-75	0.406464	0.412	0.277	5.82633e-71	0	tac3a
4.30469e-75	0.469597	0.386	0.28	1.0268e-70	0	xaf1
2.23871e-74	0.403072	0.317	0.196	5.34001e-70	0	si:dkey-98f17.5
2.43966e-74	0.353378	1	0.998	5.81932e-70	0	mt-co3
1.5755e-73	0.409967	0.399	0.276	3.75804e-69	0	si:ch1073-82l19.1
3.37969e-73	0.400537	0.513	0.407	8.06157e-69	0	znf598
3.99466e-73	0.386434	0.437	0.307	9.52847e-69	0	wdr95
4.41919e-73	0.327507	0.977	0.928	1.05411e-68	0	fam133b
6.26376e-73	0.416712	0.379	0.263	1.4941e-68	0	dcaf12
9.8362e-73	0.266441	0.973	0.848	2.34623e-68	0	ift46
1.60185e-72	0.387993	0.523	0.414	3.82088e-68	0	racgap1
2.60787e-72	0.428852	0.459	0.346	6.22056e-68	0	si:dkey-256e7.8
3.69008e-72	0.315155	0.686	0.557	8.80196e-68	0	ANKRD66
5.3489e-72	0.444483	0.426	0.31	1.27587e-67	0	fam166c
1.15413e-70	0.413499	0.47	0.362	2.75294e-66	0	si:ch211-152p11.4
4.42455e-70	0.400329	0.515	0.417	1.05539e-65	0	zswim2
4.56788e-70	0.376226	0.45	0.324	1.08958e-65	0	desi1b
5.08422e-70	0.37785	0.34	0.22	1.21274e-65	0	ubald2
4.77284e-68	0.356338	0.618	0.502	1.13847e-63	0	ttll6
4.91584e-68	0.387731	0.633	0.582	1.17257e-63	0	ncln
2.03903e-67	0.430784	0.492	0.408	4.86369e-63	0	BX537342.1
3.89915e-67	0.343722	0.613	0.536	9.30064e-63	0	usp4
3.25115e-66	0.408576	0.346	0.237	7.75496e-62	0	sema4e
3.61064e-66	0.41497	0.393	0.288	8.61247e-62	0	cnot10
4.31803e-66	0.405015	0.471	0.361	1.02998e-61	0	fam221a
1.01836e-65	0.399161	0.478	0.376	2.42908e-61	0	morn5
4.37691e-65	0.40357	0.45	0.338	1.04402e-60	0	si:dkey-13p1.3
6.82611e-65	0.377509	0.27	0.162	1.62823e-60	0	n4bp2
7.24682e-65	0.388339	0.313	0.202	1.72858e-60	0	si:ch73-352p4.5
7.57016e-65	0.381834	0.417	0.299	1.80571e-60	0	C14HXorf65
1.89046e-64	0.388749	0.476	0.372	4.50932e-60	0	fbxo36b
3.18334e-64	0.4513	0.447	0.365	7.59322e-60	0	si:ch211-272n13.3
5.67081e-64	0.344504	0.532	0.411	1.35266e-59	0	si:dkey-223p19.2
2.53825e-62	0.38154	0.309	0.199	6.05448e-58	0	si:ch211-202f5.3
3.9216e-62	0.410882	0.475	0.388	9.35418e-58	0	fam102ba
1.25025e-61	0.384108	0.313	0.208	2.98223e-57	0	tmcc3
7.91193e-61	0.367718	0.538	0.452	1.88723e-56	0	arf6b
1.26162e-60	0.425232	0.372	0.271	3.00933e-56	0	si:ch211-156j22.4
6.9013e-60	0.341417	0.369	0.257	1.64617e-55	0	cep41
9.9085e-60	0.37048	0.29	0.188	2.36347e-55	0	pigk
1.57441e-59	0.287043	0.836	0.79	3.75545e-55	0	hnrnpa0b
4.10685e-59	0.390645	0.505	0.415	9.79607e-55	0	pih1d2
4.15079e-59	0.41761	0.371	0.287	9.90087e-55	0	cnot2
1.64654e-58	0.275001	0.77	0.68	3.92749e-54	0	eif4g3a
2.49417e-58	0.429167	0.337	0.248	5.94934e-54	0	vps36
4.21568e-58	0.408034	0.342	0.246	1.00557e-53	0	ada2a
5.9254e-58	0.335781	0.546	0.454	1.41339e-53	0	kif9
4.78809e-57	0.345222	0.616	0.546	1.1421e-52	0	C5H12orf65
5.21969e-57	0.389777	0.423	0.331	1.24505e-52	0	rilpl2
3.84812e-56	0.415449	0.354	0.262	9.17892e-52	0	ssx2ipb
6.7679e-56	0.351768	0.552	0.461	1.61435e-51	0	ccdc146
1.98902e-55	0.4339	0.449	0.38	4.74441e-51	0	isca1
5.23479e-55	0.344568	0.308	0.204	1.24865e-50	0	kcnn4
5.9667e-55	0.391011	0.346	0.236	1.42324e-50	0	them6
1.77281e-54	0.402522	0.297	0.202	4.22868e-50	0	CU855889.2
2.095e-54	0.303182	0.317	0.205	4.99721e-50	0	CR318588.3
2.47624e-54	0.349557	0.307	0.206	5.90658e-50	0	CABZ01085365.1
7.93785e-54	0.340844	0.282	0.183	1.89342e-49	0	BX649411.2
1.07972e-53	0.341123	0.547	0.465	2.57545e-49	0	faima
1.35266e-52	0.373026	0.402	0.313	3.22651e-48	0	cdc14aa
2.89253e-52	0.406157	0.435	0.365	6.89955e-48	0	CR855277.2
1.10837e-51	0.346743	0.279	0.186	2.64379e-47	0	cpm
2.36159e-51	0.304522	0.557	0.446	5.63311e-47	0	si:dkey-57n24.6
1.57733e-50	0.378179	0.309	0.22	3.7624e-46	0	dyrk3
2.50731e-50	0.335822	0.267	0.175	5.98069e-46	0	stpg2
4.16389e-50	0.357669	0.389	0.298	9.93212e-46	0	zgc:193807.1
5.48394e-50	0.370663	0.396	0.305	1.30808e-45	0	brpf3a
9.5077e-50	0.366223	0.405	0.318	2.26787e-45	0	ube2j2
1.72891e-49	0.37228	0.298	0.209	4.12397e-45	0	rell1
4.44608e-49	0.379793	0.365	0.274	1.06052e-44	0	tmem131l
9.38565e-49	0.289746	0.624	0.535	2.23876e-44	0	ak8
7.20049e-48	0.346721	0.26	0.174	1.71753e-43	0	ccdc85ca
1.43918e-47	0.382851	0.416	0.31	3.43288e-43	0	AL928901.1
1.45407e-47	0.37728	0.411	0.325	3.46841e-43	0	tmprss12
6.0192e-47	0.343916	0.997	0.983	1.43576e-42	0	mt-atp6
9.19946e-47	0.346238	0.29	0.204	2.19435e-42	0	BX005254.1
9.59133e-47	0.303533	0.581	0.497	2.28782e-42	0	tsnaxip1
1.37066e-46	0.347708	0.392	0.307	3.26945e-42	0	pcyt1ba
1.34708e-45	0.328401	0.298	0.209	3.21318e-41	0	wdr62
1.94437e-45	0.37354	0.4	0.328	4.6379e-41	0	slc2a10
7.6374e-45	0.346666	0.441	0.359	1.82175e-40	0	si:dkey-250k15.4
2.14757e-44	0.335929	0.357	0.271	5.12259e-40	0	sun1
2.63105e-44	0.391244	0.383	0.306	6.27585e-40	0	enah
2.72152e-43	0.352829	0.53	0.496	6.49164e-39	0	ip6k2a
1.48711e-42	0.338103	0.284	0.205	3.54721e-38	0	stx2b
5.20915e-42	0.311723	0.602	0.557	1.24254e-37	0	wdr76
6.43483e-41	0.32083	0.289	0.207	1.5349e-36	0	vamp5
7.70127e-41	0.351204	0.303	0.225	1.83698e-36	0	akna
1.1232e-40	0.260657	0.926	0.908	2.67916e-36	0	bbip1
3.90059e-40	0.262755	0.579	0.491	9.30408e-36	0	ccdc135
1.64117e-39	0.36833	0.416	0.356	3.91469e-35	0	gltpb
1.9673e-39	0.329318	0.443	0.379	4.69261e-35	0	C3H16orf72
3.86748e-39	0.339611	0.55	0.478	9.2251e-35	0	ccnb1
1.7164e-38	0.344326	0.344	0.279	4.09412e-34	0	SPRING1
4.2745e-38	0.305334	0.329	0.246	1.0196e-33	0	prep
6.18562e-38	0.363943	0.633	0.616	1.47545e-33	0	gtf2f1
1.43207e-37	0.339627	0.326	0.258	3.41591e-33	0	cpdp
1.85138e-37	0.275465	0.556	0.484	4.4161e-33	0	tex9
8.05671e-37	0.328098	0.439	0.378	1.92177e-32	0	ccdc65
2.33683e-36	0.306907	0.278	0.204	5.57405e-32	0	parpbp
2.69868e-36	0.299073	0.431	0.357	6.43716e-32	0	akt2l
5.58834e-36	0.388066	0.392	0.344	1.33299e-31	0	reep3b
6.0936e-36	0.330747	0.399	0.339	1.45351e-31	0	erp44
9.83669e-36	0.340996	0.298	0.231	2.34635e-31	0	mark2b
1.0924e-35	0.345652	0.41	0.354	2.6057e-31	0	si:ch1073-266p11.2
1.41072e-35	0.325625	0.416	0.36	3.36498e-31	0	xpnpep1
2.33364e-35	0.363255	0.361	0.304	5.56642e-31	0	arl13b
5.12479e-35	0.288616	0.452	0.381	1.22242e-30	0	prkar1ab
5.75061e-35	0.333471	0.567	0.567	1.37169e-30	0	fkbp1aa
8.87274e-35	0.292395	0.268	0.194	2.11642e-30	0	yod1
9.03911e-35	0.33715	0.32	0.257	2.1561e-30	0	ccdc24
9.86795e-35	0.276621	0.506	0.423	2.3538e-30	0	tmem218
2.7131e-34	0.330421	0.301	0.236	6.47157e-30	0	MEPCE
6.72313e-34	0.30825	0.413	0.358	1.60367e-29	0	cdk20
1.10214e-33	0.381917	0.367	0.321	2.62893e-29	0	cep55l
1.2799e-32	0.292351	0.534	0.513	3.05294e-28	0	zc3h14
2.13101e-32	0.339407	0.344	0.285	5.08309e-28	0	mcl1b
8.91052e-32	0.284068	0.48	0.431	2.12543e-27	0	csnk1da
1.24269e-31	0.302197	0.313	0.248	2.96419e-27	0	ccna1
1.9742e-31	0.294901	0.368	0.306	4.70905e-27	0	zgc:162239
7.49335e-31	0.274757	0.254	0.186	1.78739e-26	0	RNF224
8.63069e-31	0.314573	0.601	0.616	2.05868e-26	0	supt4h1
9.51522e-31	0.338032	0.407	0.363	2.26967e-26	0	jhy
1.34218e-30	0.330151	0.284	0.227	3.2015e-26	0	laptm4a
1.80576e-30	0.32781	0.403	0.352	4.30729e-26	0	si:ch211-163l21.10
2.70437e-30	0.297588	0.265	0.202	6.45074e-26	0	hprt1
3.27469e-30	0.322223	0.417	0.375	7.81111e-26	0	st13
3.38256e-30	0.265031	0.786	0.784	8.06842e-26	0	ubtf
4.95789e-30	0.356379	0.411	0.37	1.18261e-25	0	ddx20
6.7598e-30	0.268118	0.589	0.579	1.61242e-25	0	oser1
8.06171e-30	0.290277	0.413	0.361	1.92296e-25	0	dnaaf3l
2.54744e-29	0.294705	0.262	0.198	6.07641e-25	0	nitr9
1.74453e-28	0.28583	0.276	0.213	4.16123e-24	0	BX005309.1
2.30909e-28	0.327302	0.257	0.198	5.50788e-24	0	tdg.2
2.94869e-28	0.304402	0.392	0.348	7.03352e-24	0	zgc:193811
3.55406e-28	0.261076	0.54	0.494	8.4775e-24	0	ak7b
5.54608e-28	0.264701	0.48	0.439	1.32291e-23	0	dynlt1
1.8654e-27	0.286826	0.294	0.231	4.44955e-23	0	hhla2a.1
1.46524e-26	0.278295	0.32	0.265	3.49504e-22	0	mak
3.04603e-26	0.300012	0.376	0.329	7.26569e-22	0	dlec1
6.10307e-26	0.313495	0.348	0.303	1.45576e-21	0	mknk2b
8.82358e-26	0.278329	0.369	0.32	2.10469e-21	0	spa17
9.16703e-26	0.339179	0.442	0.441	2.18661e-21	0	larp4ab
2.33893e-25	0.277594	0.286	0.226	5.57906e-21	0	phf21ab
2.81194e-25	0.268479	0.412	0.366	6.70731e-21	0	zfand6
4.89028e-25	0.279769	0.312	0.257	1.16648e-20	0	iqch
1.27597e-24	0.269379	0.411	0.368	3.04356e-20	0	dnai1.2
2.26629e-24	0.332225	0.342	0.296	5.40578e-20	0	capslb
2.4874e-24	0.291428	0.308	0.258	5.9332e-20	0	tmem232
4.35405e-24	0.346235	0.31	0.274	1.03857e-19	0	dhdds
4.51729e-24	0.274666	0.48	0.456	1.07751e-19	0	si:ch1073-416d2.4
8.50719e-24	0.309676	0.393	0.363	2.02922e-19	0	kif23
8.9011e-24	0.288145	0.262	0.208	2.12318e-19	0	exosc5
4.4501e-23	0.283548	0.439	0.425	1.06148e-18	0	katnb1
8.22362e-23	0.303978	0.27	0.224	1.96158e-18	0	noxred1
1.50037e-22	0.303547	0.453	0.433	3.57883e-18	0	bbs7
2.00177e-22	0.322014	0.336	0.31	4.77482e-18	0	msl1b
2.93522e-22	0.269986	0.316	0.265	7.00138e-18	0	zmynd12
5.38506e-22	0.270788	0.42	0.387	1.2845e-17	0	spef2
6.75296e-22	0.261644	0.265	0.214	1.61078e-17	0	aplp2
7.46816e-22	0.326809	0.346	0.319	1.78138e-17	0	stx6
1.13861e-21	0.255701	0.401	0.363	2.71593e-17	0	clic4
1.26184e-21	0.300615	0.379	0.346	3.00987e-17	0	TSTD1
1.54804e-21	0.250841	0.273	0.22	3.69254e-17	0	kcnn1b
3.98586e-21	0.259312	0.256	0.206	9.50747e-17	0	gatad1
4.25726e-21	0.32496	0.325	0.29	1.01548e-16	0	ttf2
3.56403e-20	0.301271	0.382	0.359	8.50127e-16	0	otud5a
8.96926e-19	0.298352	0.456	0.476	2.13944e-14	0	srsf4
1.65346e-18	0.265035	0.446	0.431	3.94399e-14	0	si:ch211-126c2.4
2.11006e-18	0.263896	0.274	0.234	5.03313e-14	0	arl3a
2.11722e-18	0.253733	0.576	0.579	5.05021e-14	0	mkrn1
6.22351e-18	0.283976	0.252	0.215	1.48449e-13	0	lrrc57
7.39148e-18	0.28615	0.334	0.309	1.76309e-13	0	miip
2.11676e-17	0.2545	0.483	0.474	5.0491e-13	0	npm3
8.81209e-17	0.313498	0.317	0.301	2.10195e-12	0	prr11
9.29955e-17	0.305749	0.397	0.397	2.21822e-12	0	casp2
1.14423e-16	0.26029	0.446	0.448	2.72933e-12	0	rnf216
1.30818e-16	0.264187	0.345	0.315	3.12039e-12	0	si:dkey-184a18.5
2.46687e-16	0.252887	0.297	0.264	5.88422e-12	0	tlcd4b
1.77369e-15	0.276018	0.389	0.377	4.23078e-11	0	ubtfl
6.97355e-15	0.321291	0.377	0.384	1.6634e-10	0	zgc:92335
2.15347e-14	0.253953	0.357	0.333	5.13667e-10	0	lrrc34
5.78873e-14	0.277787	0.396	0.401	1.38079e-09	0	si:ch211-244o22.2
9.7137e-14	0.282811	0.319	0.305	2.31701e-09	0	atg13
4.30894e-13	0.289543	0.357	0.355	1.02781e-08	0	rab3ip
6.75486e-13	0.252396	0.278	0.252	1.61124e-08	0	cenpk
9.91201e-13	0.27948	0.274	0.253	2.36431e-08	0	mff
3.91088e-12	0.289878	0.33	0.333	9.32863e-08	0	eaf1
4.02364e-12	0.253317	0.372	0.372	9.59759e-08	0	bckdhbl
7.85581e-12	0.27808	0.388	0.401	1.87385e-07	0	zc2hc1a
8.44889e-12	0.287569	0.423	0.458	2.01531e-07	0	med31
1.7788e-11	0.273777	0.305	0.295	4.24296e-07	0	aggf1
4.41953e-11	0.255417	0.362	0.361	1.05419e-06	0	ccdc115
5.61298e-11	0.267295	0.266	0.251	1.33886e-06	0	mgme1
5.84391e-11	0.298082	0.31	0.303	1.39395e-06	0	golga7ba
5.9774e-11	0.267799	0.393	0.411	1.42579e-06	0	fgfr1op
8.29237e-11	0.251802	0.306	0.296	1.97798e-06	0	med30
6.37685e-10	0.270003	0.322	0.327	1.52107e-05	0	arih2
2.85311e-09	0.282911	0.348	0.364	6.80552e-05	0	ralab
3.16349e-09	0.258444	0.333	0.334	7.54587e-05	0	sntb2
3.40213e-09	0.259306	0.317	0.319	8.11509e-05	0	sgo1
3.51576e-07	0.288156	0.315	0.327	0.00838613	0	si:ch211-162e15.3
1.02366e-06	0.259509	0.363	0.396	0.0244174	0	mepce
0	2.47384	0.999	0.867	0	1	zgc:110425
0	1.95353	0.993	0.788	0	1	sycp3
0	1.95318	0.97	0.368	0	1	dmc1
0	1.848	0.933	0.197	0	1	hist1h2a6
0	1.83724	0.995	0.785	0	1	histh1l
0	1.61262	0.909	0.163	0	1	si:ch73-368j24.11
0	1.5788	0.893	0.161	0	1	CU457819.1
0	1.55821	0.978	0.461	0	1	hist1h4l.11
0	1.53059	0.94	0.388	0	1	sycp2
0	1.5241	0.966	0.559	0	1	smc1b
0	1.49047	0.9	0.205	0	1	zgc:173552.3
0	1.46917	0.999	0.919	0	1	hmgb1b
0	1.46504	0.971	0.448	0	1	cdk2
0	1.43571	0.898	0.208	0	1	si:ch1073-153i20.4
0	1.40917	0.966	0.656	0	1	ankrd12
0	1.4081	0.93	0.481	0	1	atrx
0	1.40512	1	0.997	0	1	hmgb1a
0	1.33077	0.823	0.136	0	1	si:dkey-23a13.17
0	1.32689	0.926	0.356	0	1	rbm46
0	1.32015	0.988	0.741	0	1	zte38
0	1.31918	0.981	0.646	0	1	zgc:153409
0	1.3135	0.995	0.825	0	1	mphosph8
0	1.28717	0.957	0.448	0	1	CABZ01083945.1
0	1.28261	0.909	0.306	0	1	rad51
0	1.24613	0.912	0.257	0	1	hist1h4l.6
0	1.20588	0.988	0.779	0	1	hpf1
0	1.17641	0.818	0.187	0	1	CCNB1IP1
0	1.16867	0.999	0.95	0	1	hmgb2b
0	1.15335	0.76	0.131	0	1	tex11
0	1.15096	0.843	0.251	0	1	si:ch211-161h7.4
0	1.1431	0.921	0.426	0	1	spdya
0	1.12316	0.851	0.257	0	1	kdm5c
0	1.11756	0.95	0.542	0	1	map7d3
0	1.10712	1	0.996	0	1	si:ch211-222l21.1
0	1.09986	0.988	0.877	0	1	gnb1a
0	1.09981	0.903	0.437	0	1	morc3a
0	1.09937	0.765	0.124	0	1	zgc:173552
0	1.09053	0.843	0.285	0	1	BX927253.1
0	1.08462	0.833	0.216	0	1	exd1
0	1.08251	0.988	0.743	0	1	ccni
0	1.07538	0.961	0.664	0	1	ptmaa
0	1.06875	0.723	0.133	0	1	rad9b
0	1.06712	0.941	0.456	0	1	gtf2a1
0	1.06474	0.757	0.164	0	1	rec8b
0	1.06093	0.74	0.119	0	1	si:ch73-36p18.1
0	1.04907	0.911	0.35	0	1	si:ch211-277c7.7
0	1.03808	0.826	0.25	0	1	xrcc1
0	1.0348	0.912	0.398	0	1	ndel1a
0	1.02755	0.998	0.913	0	1	rbm8a
0	1.02123	1	0.988	0	1	rpl31
0	1.01607	0.781	0.204	0	1	cpeb4b
0	1.00889	0.946	0.636	0	1	pcm1
0	1.00659	0.998	0.93	0	1	hsp90aa1.2
0	1.00559	0.82	0.344	0	1	slbp
0	1.00319	0.795	0.247	0	1	atad2
0	1.00155	0.973	0.76	0	1	cops9
0	0.997541	0.993	0.905	0	1	zgc:194246
0	0.995579	0.969	0.642	0	1	cdca7a
0	0.991514	0.855	0.395	0	1	esco2
0	0.989876	0.815	0.236	0	1	mindy3
0	0.987658	0.801	0.26	0	1	tprb
0	0.98486	0.799	0.258	0	1	nipblb
0	0.980231	0.953	0.573	0	1	si:ch211-196l7.4
0	0.977042	0.745	0.145	0	1	si:ch211-113a14.12
0	0.972405	0.84	0.272	0	1	ppp4r2b
0	0.968734	0.853	0.44	0	1	hirip3
0	0.968428	0.771	0.188	0	1	lin9
0	0.966427	0.85	0.244	0	1	si:dkey-108k21.10
0	0.960031	0.928	0.592	0	1	macroh2a2
0	0.956771	0.667	0.252	0	1	pclaf
0	0.950614	0.936	0.714	0	1	smc3
0	0.939271	0.714	0.138	0	1	rnf212b
0	0.939046	0.683	0.104	0	1	ccdc36
0	0.938638	0.765	0.244	0	1	brwd1
0	0.932416	0.806	0.289	0	1	smarca1
0	0.922683	1	0.93	0	1	rps25
0	0.922411	1	0.973	0	1	rps23
0	0.919926	0.91	0.482	0	1	pole4
0	0.91861	0.955	0.725	0	1	baz1a.1
0	0.912735	0.837	0.298	0	1	trip13
0	0.90948	0.802	0.165	0	1	hist1h4l.16
0	0.898853	0.705	0.195	0	1	psmc3ip
0	0.897727	0.964	0.69	0	1	pld6
0	0.89733	0.838	0.355	0	1	srrm2
0	0.89395	0.69	0.126	0	1	m1ap
0	0.893267	0.752	0.259	0	1	tasor2
0	0.87958	0.899	0.523	0	1	rad21l1
0	0.866211	0.697	0.126	0	1	zgc:194989
0	0.861853	0.996	0.923	0	1	atp5f1b
0	0.86102	0.999	0.906	0	1	rack1
0	0.856511	0.806	0.298	0	1	ptpn2b
0	0.856054	0.866	0.356	0	1	polr3glb
0	0.852142	0.854	0.401	0	1	zgc:158564
0	0.845211	0.797	0.328	0	1	chd4a
0	0.844667	1	0.995	0	1	rplp1
0	0.840204	1	0.998	0	1	rpl37.1
0	0.839689	0.987	0.792	0	1	sub1a
0	0.838501	0.903	0.49	0	1	ywhabl
0	0.828829	1	0.973	0	1	cirbpa
0	0.824286	0.768	0.255	0	1	gnpda1
0	0.820514	0.707	0.204	0	1	gpia
0	0.819711	0.857	0.415	0	1	nap1l4b
0	0.81847	0.965	0.777	0	1	csnk2b
0	0.814633	0.51	0.127	0	1	ripply2
0	0.813159	1	0.989	0	1	zgc:171772
0	0.807326	0.856	0.402	0	1	tpi1b
0	0.79945	0.999	0.985	0	1	slc25a5
0	0.799011	0.787	0.279	0	1	vdac1
0	0.797277	0.735	0.228	0	1	zgc:193690
0	0.796643	0.902	0.489	0	1	fkbp3
0	0.795938	1	0.993	0	1	rps14
0	0.794294	1	0.977	0	1	rps17
0	0.79384	0.82	0.35	0	1	cnot1
0	0.790191	1	0.995	0	1	rps29
0	0.782711	0.901	0.519	0	1	spata22
0	0.780029	0.72	0.233	0	1	kalrnb
0	0.779726	0.78	0.274	0	1	samd13
0	0.777453	1	0.942	0	1	rpl39
0	0.7767	0.707	0.217	0	1	opn1sw2
0	0.775449	0.567	0.067	0	1	si:ch1073-159d7.7
0	0.775214	0.746	0.269	0	1	eif4e1b
0	0.774256	0.646	0.125	0	1	msh5
0	0.773544	0.945	0.657	0	1	polr2f
0	0.772698	0.902	0.569	0	1	fabp3
0	0.770825	0.727	0.264	0	1	hmgn3
0	0.769492	0.869	0.427	0	1	eif4eb
0	0.767935	0.766	0.263	0	1	sfr1
0	0.765943	0.944	0.636	0	1	psmb5
0	0.765022	0.747	0.25	0	1	si:ch211-210c8.7
0	0.764139	0.739	0.268	0	1	tmem131
0	0.762936	0.854	0.423	0	1	hddc2
0	0.761415	0.632	0.111	0	1	si:dkey-108k21.21
0	0.760942	1	0.991	0	1	rpl35
0	0.758986	0.732	0.248	0	1	rad51ap1
0	0.758699	0.594	0.098	0	1	zgc:163061.1
0	0.758157	0.994	0.909	0	1	h2az2a
0	0.755415	0.718	0.275	0	1	si:ch211-173m16.2
0	0.755414	0.656	0.154	0	1	dnajc18
0	0.752011	0.792	0.308	0	1	timm23a
0	0.74915	0.803	0.304	0	1	chtopa
0	0.745649	0.919	0.583	0	1	eef1db
0	0.745591	1	0.977	0	1	rpl12
0	0.745155	0.999	0.984	0	1	atp5meb
0	0.744964	0.731	0.236	0	1	tdrkh
0	0.744775	0.967	0.753	0	1	slc25a3b
0	0.74174	0.631	0.163	0	1	jmjd1cb
0	0.740246	0.657	0.192	0	1	hspa8b
0	0.738239	1	0.993	0	1	uba52
0	0.738234	0.853	0.399	0	1	rpa2
0	0.735825	0.981	0.799	0	1	rps26
0	0.735525	0.826	0.383	0	1	cnppd1
0	0.734867	0.849	0.428	0	1	usp9
0	0.734122	0.844	0.427	0	1	si:dkey-189g17.2
0	0.733746	0.629	0.14	0	1	faah2a
0	0.73155	0.775	0.302	0	1	capza1a
0	0.731443	0.952	0.682	0	1	rbx1
0	0.730696	0.571	0.079	0	1	MCMDC2
0	0.730249	0.707	0.209	0	1	srpk1a
0	0.729601	0.629	0.112	0	1	si:ch211-113a14.18
0	0.729429	0.902	0.554	0	1	eno3
0	0.727361	0.673	0.2	0	1	rad54l2
0	0.726445	0.752	0.265	0	1	cops2
0	0.722432	0.8	0.325	0	1	terb2
0	0.721774	0.819	0.357	0	1	fam168b
0	0.721386	0.583	0.115	0	1	fanci
0	0.721262	0.66	0.193	0	1	pds5a
0	0.720815	0.787	0.317	0	1	zgc:123105
0	0.71993	0.709	0.223	0	1	rfc5
0	0.719348	0.854	0.445	0	1	cct2.1
0	0.715698	0.621	0.155	0	1	mier2
0	0.714757	0.848	0.418	0	1	cyc1
0	0.712929	0.735	0.266	0	1	emd
0	0.712915	0.875	0.458	0	1	tpi1a
0	0.711232	0.745	0.281	0	1	ncapd2
0	0.710359	0.715	0.238	0	1	cnot8
0	0.709	0.763	0.277	0	1	pop7
0	0.708647	0.994	0.947	0	1	sod1
0	0.707795	1	0.98	0	1	rpl13
0	0.707555	0.545	0.093	0	1	gnai1
0	0.706826	1	0.981	0	1	rpl38
0	0.706364	0.514	0.104	0	1	elavl4
0	0.705409	0.785	0.311	0	1	cdca5
0	0.703985	0.84	0.405	0	1	ENSDARG00000007359
0	0.703847	0.73	0.248	0	1	rtca
0	0.703424	0.999	0.932	0	1	rps5
0	0.703219	0.864	0.484	0	1	selenoh
0	0.702679	0.998	0.962	0	1	atp5l
0	0.699254	0.771	0.301	0	1	ptges3b
0	0.697989	0.713	0.227	0	1	msh4
0	0.697246	0.763	0.328	0	1	ube2t
0	0.694874	0.64	0.154	0	1	BX248511.1
0	0.694577	0.566	0.093	0	1	hist1h2a11.2
0	0.692999	1	0.995	0	1	h2az2b
0	0.690828	0.873	0.486	0	1	cct6a
0	0.689763	0.992	0.893	0	1	RPS17
0	0.689125	0.717	0.264	0	1	cnot3a
0	0.688002	0.5	0.047	0	1	si:ch73-368j24.12
0	0.687108	0.858	0.514	0	1	elavl2
0	0.684969	0.651	0.21	0	1	chtf18
0	0.68478	0.76	0.301	0	1	si:ch73-359m17.2
0	0.68446	0.664	0.209	0	1	zswim8
0	0.681322	0.992	0.87	0	1	ran
0	0.675904	0.775	0.317	0	1	ralaa
0	0.673194	0.727	0.281	0	1	maco1a
0	0.672277	0.982	0.901	0	1	erh
0	0.672016	0.649	0.188	0	1	pip4k2aa
0	0.670895	0.831	0.382	0	1	zgc:92287
0	0.670666	1	0.993	0	1	hspa8
0	0.66871	1	0.963	0	1	rpl36
0	0.668002	0.894	0.596	0	1	oaz1b
0	0.66709	0.997	0.975	0	1	tpt1
0	0.666496	0.849	0.446	0	1	rpa3
0	0.664544	0.629	0.183	0	1	senp6b
0	0.662372	0.604	0.11	0	1	zgc:173587
0	0.662153	0.554	0.107	0	1	mcm8
0	0.661595	0.631	0.195	0	1	nup50
0	0.661188	1	0.998	0	1	rplp2
0	0.660276	0.708	0.246	0	1	pgk1
0	0.660182	0.66	0.219	0	1	dhfr
0	0.660092	0.998	0.93	0	1	rps11
0	0.660072	0.497	0.065	0	1	zgc:171759.4
0	0.659813	0.997	0.97	0	1	calm3a
0	0.656418	0.636	0.182	0	1	ankrd31
0	0.65578	1	0.993	0	1	rps27a
0	0.653177	0.526	0.083	0	1	CU459186.2
0	0.652632	0.556	0.141	0	1	swi5
0	0.652224	0.799	0.366	0	1	atp5f1d
0	0.651826	0.583	0.16	0	1	stag1b
0	0.650865	0.677	0.254	0	1	polr2a
0	0.65076	0.639	0.191	0	1	akap1a
0	0.649805	0.986	0.896	0	1	cox7a2a
0	0.649501	0.739	0.296	0	1	vapal
0	0.648988	0.722	0.249	0	1	ctsla
0	0.645258	0.859	0.486	0	1	csnk1a1
0	0.643643	0.73	0.282	0	1	rnf19a
0	0.642123	0.766	0.313	0	1	mob4
0	0.641308	0.628	0.162	0	1	BX957322.2
0	0.64055	0.997	0.966	0	1	hormad1
0	0.639503	0.976	0.792	0	1	piwil1
0	0.637836	0.707	0.273	0	1	baz1a
0	0.635435	0.545	0.119	0	1	HUS1B
0	0.633315	0.686	0.236	0	1	psph
0	0.632297	0.617	0.178	0	1	cdc45
0	0.631986	0.716	0.271	0	1	nupr1a
0	0.628575	0.612	0.183	0	1	spoplb
0	0.627996	0.505	0.094	0	1	postnb
0	0.626726	0.798	0.359	0	1	COX7A2
0	0.622006	0.491	0.074	0	1	si:dkey-23a13.21
0	0.621664	0.639	0.229	0	1	kif3a
0	0.620844	0.99	0.924	0	1	TXN
0	0.620445	0.995	0.964	0	1	cox8b
0	0.616979	0.451	0.066	0	1	hist1h2a3.4
0	0.616103	0.708	0.26	0	1	si:ch211-239j9.1
0	0.614974	0.645	0.246	0	1	wnk1a
0	0.61367	0.561	0.107	0	1	si:dkey-261m9.12
0	0.613269	0.617	0.18	0	1	copz1
0	0.612294	0.687	0.252	0	1	uhrf1
0	0.611321	0.824	0.422	0	1	gng5
0	0.610431	0.513	0.12	0	1	SBNO2
0	0.610389	0.54	0.128	0	1	kdm5ba
0	0.609876	0.753	0.328	0	1	zgc:162944
0	0.609481	0.54	0.182	0	1	smc5
0	0.604668	0.477	0.068	0	1	msrb1b
0	0.602007	0.612	0.205	0	1	sympk
0	0.600415	0.44	0.062	0	1	FP236630.1
0	0.599828	0.638	0.212	0	1	rsrc2
0	0.598516	0.553	0.137	0	1	smarcad1a
0	0.597961	0.628	0.127	0	1	si:ch211-113a14.24
0	0.597547	0.504	0.134	0	1	hadhaa
0	0.597061	0.626	0.207	0	1	mrgbp
0	0.596344	0.564	0.122	0	1	hist2h3c
0	0.594315	0.985	0.917	0	1	ywhabb
0	0.594236	0.693	0.265	0	1	psmd5
0	0.593391	0.454	0.067	0	1	hist1h2a10
0	0.592175	0.584	0.168	0	1	fthl31
0	0.590864	0.662	0.262	0	1	rbm25b
0	0.585244	0.646	0.231	0	1	orc4
0	0.585099	0.661	0.247	0	1	dpp3
0	0.583672	1	1	0	1	rplp0
0	0.583075	0.61	0.205	0	1	senp2
0	0.582113	0.488	0.078	0	1	si:dkey-108k21.19
0	0.580987	0.546	0.15	0	1	chaf1b
0	0.580179	0.587	0.186	0	1	pgam5
0	0.578026	0.501	0.099	0	1	mybl1
0	0.577598	0.458	0.066	0	1	hist1h2a2
0	0.577234	0.543	0.153	0	1	rybpb
0	0.576355	0.661	0.231	0	1	glud1b
0	0.573891	0.628	0.222	0	1	mob1bb
0	0.573777	0.537	0.106	0	1	hist1h4l.10
0	0.573771	1	0.996	0	1	rps21
0	0.5734	0.576	0.168	0	1	hspa4a
0	0.573289	0.581	0.205	0	1	scaper
0	0.572294	0.639	0.223	0	1	tnnt2d
0	0.569404	0.57	0.163	0	1	pkma
0	0.567948	0.661	0.251	0	1	gtf2a2
0	0.566225	0.611	0.226	0	1	smc4
0	0.565736	0.452	0.107	0	1	efnb2a
0	0.565285	0.593	0.208	0	1	ncor2
0	0.564432	0.558	0.162	0	1	ndrg3b
0	0.563843	0.665	0.254	0	1	ube2d1a
0	0.563316	0.583	0.184	0	1	mcm3ap
0	0.562211	0.442	0.064	0	1	CU457819.5
0	0.561111	0.584	0.191	0	1	smek1
0	0.561017	0.484	0.113	0	1	xgb
0	0.559446	0.588	0.171	0	1	atp6v1aa
0	0.559045	0.555	0.161	0	1	aldh2.1
0	0.557211	1	0.991	0	1	rpsa
0	0.556214	0.465	0.077	0	1	ano9a.1
0	0.553045	0.575	0.191	0	1	kif15
0	0.551597	0.58	0.18	0	1	spo11
0	0.551374	0.652	0.239	0	1	cct8
0	0.550308	0.527	0.157	0	1	exd2
0	0.547508	0.568	0.168	0	1	mcrs1
0	0.547432	0.58	0.188	0	1	C5H9orf16
0	0.546702	0.644	0.226	0	1	ppp2r1bb
0	0.545994	0.565	0.17	0	1	primpol
0	0.544522	0.425	0.075	0	1	CU459186.5
0	0.539175	0.651	0.238	0	1	pfn1
0	0.537452	0.599	0.209	0	1	idh3b
0	0.53676	0.481	0.113	0	1	si:ch211-199b20.3
0	0.531389	0.497	0.125	0	1	dpysl5a
0	0.529913	0.455	0.12	0	1	stat2
0	0.526229	0.473	0.087	0	1	si:ch211-113a14.19.2
0	0.526127	0.443	0.08	0	1	swsap1
0	0.525513	0.559	0.19	0	1	ndufa7
0	0.521652	0.41	0.06	0	1	hist1h2a11.1
0	0.52066	0.543	0.17	0	1	paip1
0	0.519745	0.572	0.175	0	1	ube2q1
0	0.517938	0.516	0.147	0	1	ubap2l
0	0.516293	0.522	0.154	0	1	fryl
0	0.514739	0.419	0.067	0	1	crygn2
0	0.514158	0.37	0.038	0	1	si:ch1073-153i20.5
0	0.512158	0.597	0.216	0	1	tspan3a
0	0.511212	0.48	0.122	0	1	glsb
0	0.510164	0.576	0.197	0	1	lmo4a
0	0.508464	0.581	0.205	0	1	dnajc1
0	0.508295	0.534	0.164	0	1	micu2
0	0.507475	0.462	0.107	0	1	tfdp2
0	0.507263	0.431	0.077	0	1	P4HTM
0	0.506655	0.406	0.063	0	1	hist1h2a1
0	0.50449	0.46	0.087	0	1	si:ch211-113a14.19
0	0.497508	0.465	0.113	0	1	cdc7
0	0.491997	0.481	0.133	0	1	actr8
0	0.490713	0.434	0.113	0	1	pole
0	0.484205	0.428	0.105	0	1	si:dkeyp-115e12.6
0	0.482049	0.418	0.084	0	1	ccdc73
0	0.478811	0.492	0.138	0	1	ankrd13c
0	0.476209	0.453	0.111	0	1	irf6
0	0.47613	0.377	0.061	0	1	si:ch211-152c8.2
0	0.475577	0.435	0.117	0	1	kdm4aa
0	0.47515	0.446	0.115	0	1	hmgcs1
0	0.474552	0.389	0.053	0	1	hist1h2a3
0	0.47453	0.43	0.115	0	1	fancd2
0	0.474149	0.4	0.09	0	1	crybb1
0	0.473969	0.462	0.128	0	1	ipcef1
0	0.467075	0.4	0.064	0	1	si:ch211-113a14.19.3
0	0.465839	0.967	0.667	0	1	tubb2b
0	0.463249	0.394	0.095	0	1	smdt1a
0	0.462026	0.409	0.073	0	1	si:ch211-113a14.19.4
0	0.461831	0.427	0.108	0	1	mnd1
0	0.456893	0.437	0.111	0	1	tuba8l
0	0.455438	0.472	0.103	0	1	zgc:173552.5
0	0.451861	0.368	0.049	0	1	CU457819.2
0	0.449485	0.414	0.106	0	1	phf20l1
0	0.44109	0.409	0.099	0	1	CR354588.1
0	0.440282	0.345	0.053	0	1	si:dkey-108k21.14
0	0.435118	0.371	0.075	0	1	furinb
0	0.434419	1	1	0	1	hsp90ab1
0	0.421986	0.374	0.063	0	1	hist1h2a3.1
0	0.421729	0.376	0.082	0	1	psd3l
0	0.417503	0.331	0.042	0	1	CU457819.3
0	0.417455	0.395	0.092	0	1	hnrnph3
0	0.416443	0.335	0.045	0	1	zgc:163061
0	0.415408	0.355	0.062	0	1	hist1h4l.14
0	0.400624	0.334	0.06	0	1	hist1h2a11.4
0	0.400142	0.367	0.067	0	1	FP325123.1
0	0.399078	0.275	0.028	0	1	si:ch73-86n18.1
0	0.39486	0.33	0.047	0	1	CU459186.3
0	0.393917	0.325	0.047	0	1	hist1h2a11.3
0	0.393058	0.345	0.06	0	1	si:ch211-113a14.11
0	0.390137	0.349	0.075	0	1	st6galnac5b
0	0.382512	0.352	0.071	0	1	hfm1
0	0.365972	0.299	0.038	0	1	rad51b
0	0.358186	0.281	0.034	0	1	hist1h2a10.1
0	0.305121	0.254	0.033	0	1	si:dkey-23a13.9
0	0.290124	0.256	0.035	0	1	CU457819.4
6.97256e-308	0.562305	0.668	0.266	1.66316e-303	1	anp32a
7.12505e-308	0.696038	0.958	0.792	1.69954e-303	1	terb1
1.57887e-307	0.650653	0.917	0.629	3.76608e-303	1	lin52
2.66154e-307	0.56398	0.711	0.304	6.34857e-303	1	gtf2e2
4.28816e-307	0.533526	0.648	0.256	1.02285e-302	1	srsf2b
4.34838e-307	0.648968	0.823	0.439	1.03722e-302	1	parp2
7.01166e-307	0.743727	0.819	0.444	1.67249e-302	1	lig1
1.67011e-305	0.308954	0.452	0.113	3.9837e-301	1	zgc:153405
1.9891e-305	0.68412	1	0.959	4.74459e-301	1	rps12
2.72505e-305	0.589563	0.995	0.942	6.50006e-301	1	rpl3
1.17123e-304	0.5444	0.595	0.22	2.79374e-300	1	sltm
2.03709e-304	0.533504	0.518	0.172	4.85906e-300	1	yy1b
4.27061e-304	0.486525	0.545	0.182	1.01867e-299	1	si:dkey-6i22.5
1.33543e-303	0.346033	0.278	0.046	3.18541e-299	1	bmp8a
1.85472e-303	0.628801	0.884	0.528	4.42405e-299	1	ddx61
1.081e-302	0.329155	0.267	0.041	2.57852e-298	1	FQ312024.1
1.52836e-302	0.545014	0.526	0.178	3.6456e-298	1	cdk11b
1.88141e-302	0.693706	0.92	0.631	4.48772e-298	1	top2a
2.46197e-302	0.318246	0.269	0.042	5.87254e-298	1	gls2b
2.70232e-302	0.430435	0.405	0.105	6.44584e-298	1	mark3a
7.85937e-302	0.400956	0.369	0.085	1.8747e-297	1	nme2a
3.08351e-301	0.589385	0.72	0.311	7.35509e-297	1	letm1
1.65031e-300	0.621213	1	0.991	3.93649e-296	1	rps24
2.30384e-300	0.514408	0.606	0.226	5.49536e-296	1	smim7
4.74854e-300	0.510889	0.607	0.226	1.13267e-295	1	pcgf6
1.92547e-299	0.534525	0.612	0.225	4.59281e-295	1	gins2
3.36049e-299	0.649095	1	0.966	8.01577e-295	1	rps8a
8.69238e-299	0.492572	0.543	0.184	2.07339e-294	1	cdh1
1.58372e-298	0.50422	0.514	0.17	3.77764e-294	1	acaca
2.04409e-298	0.646796	1	0.976	4.87576e-294	1	rps20
4.39972e-298	0.602878	1	1	1.04947e-293	1	si:dkey-151g10.6
6.81538e-298	0.495256	0.523	0.173	1.62567e-293	1	eme1
8.22055e-298	0.45584	0.477	0.143	1.96085e-293	1	maco1b
9.28809e-298	0.529793	0.554	0.189	2.21549e-293	1	notch2
9.29444e-298	0.571682	0.704	0.302	2.217e-293	1	ckap5
1.88453e-297	0.599967	1	0.98	4.49517e-293	1	rpl19
3.07685e-297	0.545356	0.718	0.285	7.33922e-293	1	srrm1
1.14492e-296	0.411708	0.401	0.102	2.73098e-292	1	desi1a
1.53794e-296	0.624777	0.929	0.67	3.66844e-292	1	cox8a
1.5942e-296	0.629596	0.943	0.728	3.80265e-292	1	ppid
4.0041e-296	0.633666	0.825	0.412	9.55098e-292	1	ppig
1.37835e-295	0.666069	1	0.97	3.28777e-291	1	rpl35a
3.31431e-295	0.337333	0.276	0.046	7.90563e-291	1	iqgap2
3.77467e-295	0.362773	0.345	0.073	9.00373e-291	1	zgc:173552.2
1.71836e-294	0.342061	0.285	0.05	4.09881e-290	1	trpc4a
3.89328e-294	0.445607	0.423	0.117	9.28664e-290	1	ccne2
8.24667e-294	0.588145	0.706	0.29	1.96708e-289	1	cenpe
8.54525e-294	0.645475	0.838	0.492	2.0383e-289	1	ccnd3
8.30686e-293	0.591775	0.977	0.965	1.98144e-288	1	ppiaa
1.17689e-292	0.491385	0.595	0.219	2.80725e-288	1	si:ch211-227n13.3
1.27189e-292	0.49741	0.57	0.206	3.03383e-288	1	kdm2ab
3.39943e-292	0.58409	0.82	0.418	8.10865e-288	1	dmrt1
1.73808e-291	0.331466	0.282	0.05	4.14584e-287	1	prkar2ab
2.14316e-291	0.595711	0.676	0.287	5.11209e-287	1	mycbp2
6.88857e-291	0.605188	1	0.99	1.64313e-286	1	rpl32
1.09556e-290	0.488915	0.532	0.181	2.61324e-286	1	stau1
2.52912e-290	0.586824	0.833	0.43	6.03271e-286	1	rbb4l
4.15367e-290	0.617264	1	0.976	9.90774e-286	1	rpl10a
6.44448e-289	0.458138	0.484	0.155	1.5372e-284	1	rae1
1.83367e-288	0.532738	0.646	0.246	4.37386e-284	1	CABZ01005379.1
5.81945e-288	0.47077	0.489	0.158	1.38811e-283	1	C5H9orf78
5.99581e-288	0.423132	0.432	0.122	1.43018e-283	1	ethe1
1.55771e-287	0.502165	0.534	0.185	3.7156e-283	1	got2b
1.88959e-287	0.485194	0.535	0.182	4.50723e-283	1	CU929391.1
2.69468e-286	0.386676	0.349	0.081	6.42762e-282	1	megf8
3.68279e-286	0.546078	0.705	0.312	8.78456e-282	1	sap30l
6.40753e-286	0.526332	0.624	0.251	1.52839e-281	1	u2surp
2.17352e-285	0.504946	0.551	0.197	5.1845e-281	1	brd8
3.35708e-285	0.532285	0.557	0.204	8.00765e-281	1	mbnl2
3.63808e-285	0.443052	0.447	0.134	8.67791e-281	1	smarcc1b
2.64723e-284	0.548557	0.694	0.305	6.31445e-280	1	akap8l
4.14131e-284	0.600119	1	0.984	9.87826e-280	1	rpl11
5.91986e-284	0.555952	0.697	0.303	1.41207e-279	1	ube2g1a
6.23336e-284	0.515541	0.702	0.3	1.48684e-279	1	sbds
1.59621e-283	0.578161	0.777	0.361	3.80745e-279	1	cox5ab
2.26082e-283	0.483989	0.518	0.178	5.39274e-279	1	cenph
8.24738e-283	0.64385	0.949	0.705	1.96725e-278	1	pcp4l1
1.20285e-282	0.523713	0.654	0.268	2.86915e-278	1	uba1
1.61655e-282	0.398133	0.353	0.084	3.85595e-278	1	samd1a
4.22065e-282	0.469413	0.433	0.126	1.00675e-277	1	farp2
4.74764e-282	0.620867	0.998	0.917	1.13245e-277	1	rpl13a
9.36591e-282	0.486791	0.561	0.205	2.23405e-277	1	iqcc
1.61902e-281	0.463707	0.622	0.238	3.86185e-277	1	tuba1b
2.08898e-281	0.419649	0.448	0.134	4.98285e-277	1	znf839
2.1626e-281	0.493006	0.622	0.247	5.15844e-277	1	pank2
5.57502e-281	0.500122	0.539	0.189	1.32981e-276	1	pgam1a
1.1409e-279	0.491734	0.568	0.211	2.72138e-275	1	kctd5a
2.78753e-279	0.571067	0.996	0.98	6.64909e-275	1	tubb4b
3.68192e-279	0.515032	0.541	0.192	8.78247e-275	1	rrbp1a
8.08858e-278	0.322099	0.265	0.045	1.92937e-273	1	tnfaip2a
1.18501e-276	0.450856	0.496	0.165	2.8266e-272	1	elavl1b
1.21324e-276	0.681865	0.908	0.664	2.89394e-272	1	clgn
1.93755e-276	0.476222	0.536	0.191	4.62163e-272	1	naa15b
2.05763e-276	0.584179	0.831	0.466	4.90806e-272	1	otub1b
6.66253e-276	0.574236	0.976	0.891	1.58921e-271	1	ndufc2
8.39764e-275	0.491455	0.558	0.207	2.00309e-270	1	sf1
1.083e-274	0.520607	0.653	0.274	2.58327e-270	1	rad17
2.20939e-274	0.447974	0.51	0.173	5.27006e-270	1	ube3a
3.58014e-274	0.574833	1	0.99	8.5397e-270	1	rps15
1.61033e-273	0.574179	1	0.98	3.84113e-269	1	rpl28
2.22066e-273	0.594144	0.678	0.274	5.29694e-269	1	rbbp4
2.54222e-273	0.575132	0.845	0.486	6.06397e-269	1	si:dkey-188i13.11
7.77806e-273	0.352839	0.331	0.075	1.8553e-268	1	kdm7aa
4.75695e-272	0.460385	0.522	0.182	1.13468e-267	1	CR382383.2
8.11656e-272	0.495104	0.618	0.249	1.93604e-267	1	AL935174.6
1.66996e-271	0.708262	0.792	0.436	3.98337e-267	1	e2f5
4.19458e-271	0.574305	0.785	0.39	1.00053e-266	1	ssrp1a
4.25912e-271	0.372373	0.35	0.085	1.01593e-266	1	foxn4
5.99089e-271	0.578298	0.983	0.89	1.42901e-266	1	rps18
9.90034e-271	0.427454	0.46	0.145	2.36153e-266	1	tmem30ab
1.03889e-270	0.489067	0.597	0.228	2.47806e-266	1	nsmce2
2.72952e-270	0.463667	0.557	0.205	6.51071e-266	1	chchd3a
3.93502e-270	0.436029	0.466	0.149	9.38621e-266	1	snrnp25
9.94476e-270	0.565878	0.882	0.515	2.37212e-265	1	magoh
4.7293e-269	0.391887	0.433	0.129	1.12808e-264	1	coq10b
2.36925e-268	0.456161	0.567	0.213	5.65137e-264	1	tfdp1a
3.12146e-268	0.520771	0.674	0.28	7.44563e-264	1	hnrnpub
1.46542e-267	0.627004	0.884	0.584	3.49546e-263	1	ndufa1
1.87585e-267	0.590186	0.959	0.832	4.47446e-263	1	ndufa6
2.15223e-267	0.521009	0.705	0.291	5.13372e-263	1	ddx39b
1.67781e-266	0.36574	0.342	0.083	4.00207e-262	1	mlh1
1.08499e-265	0.560742	1	0.974	2.58804e-261	1	rpl7a
3.92456e-265	0.5956	0.911	0.639	9.36126e-261	1	C8H5orf51
1.15879e-264	0.402363	0.395	0.111	2.76406e-260	1	fam193a
4.2179e-264	0.523157	0.576	0.228	1.0061e-259	1	ap3s2
2.49316e-263	0.53967	1	0.987	5.94694e-259	1	rpl27
4.97304e-263	0.387088	0.418	0.124	1.18622e-258	1	ube2d3
2.88245e-262	0.340339	0.262	0.048	6.87551e-258	1	mical2b
4.45096e-262	0.486384	0.998	0.985	1.06169e-257	1	nme2b.1
4.65716e-262	0.459487	0.661	0.272	1.11087e-257	1	cd63
8.13058e-262	0.49742	0.638	0.257	1.93939e-257	1	psme1
1.47424e-261	0.528594	0.679	0.298	3.51651e-257	1	prpf40a
1.50188e-261	0.572169	1	0.973	3.58244e-257	1	rps26l
2.50373e-261	0.509323	0.689	0.307	5.97216e-257	1	dnajc8
4.27454e-261	0.550547	0.755	0.366	1.01961e-256	1	tdrd6
2.39212e-260	0.432472	0.487	0.166	5.70592e-256	1	urm1
1.17987e-259	0.589162	0.996	0.917	2.81434e-255	1	rps9
1.81034e-259	0.498149	0.667	0.289	4.3182e-255	1	gtf2h5
6.2789e-259	0.435935	0.469	0.156	1.49771e-254	1	atrxl
2.88164e-258	0.335007	0.312	0.07	6.87358e-254	1	plekha8
3.90378e-258	0.403635	0.433	0.132	9.31167e-254	1	dnm3a
8.35707e-258	0.577743	0.911	0.586	1.99341e-253	1	atp5fa1
1.07675e-257	0.447454	0.427	0.131	2.56838e-253	1	kansl1l
8.61399e-257	0.462077	0.63	0.259	2.05469e-252	1	hnrnpk
1.85091e-256	0.488034	1	1	4.41498e-252	1	rps10
4.89239e-256	0.275684	0.253	0.044	1.16698e-251	1	hist1h4l.23
5.19946e-256	0.451818	0.571	0.218	1.24023e-251	1	zgc:111976
5.39355e-256	0.461795	0.541	0.205	1.28652e-251	1	rmnd5b
6.40053e-256	0.489191	0.662	0.289	1.52672e-251	1	bccip
1.02899e-255	0.563555	0.996	0.96	2.45444e-251	1	rpl15
1.54297e-255	0.59248	0.997	0.916	3.68044e-251	1	rpl36a
1.8851e-255	0.516684	0.699	0.316	4.49653e-251	1	chchd7
2.63656e-255	0.511427	0.789	0.392	6.28899e-251	1	trappc3
5.1905e-255	0.376619	0.396	0.115	1.23809e-250	1	acd
5.30288e-255	0.586823	0.992	0.896	1.26489e-250	1	faua
2.29701e-254	0.569593	0.847	0.51	5.47905e-250	1	flot1b
6.35671e-254	0.473423	0.605	0.246	1.51627e-249	1	pet100
7.6211e-254	0.499774	0.995	0.962	1.81786e-249	1	atp5pd
2.05565e-253	0.378092	0.377	0.104	4.90335e-249	1	atl1
2.36833e-253	0.662636	0.846	0.524	5.64918e-249	1	dut
6.35875e-253	0.395936	0.44	0.138	1.51675e-248	1	si:ch1073-110a20.1
7.1106e-253	0.336191	0.326	0.078	1.69609e-248	1	ppp3cca
9.80605e-253	0.576716	0.675	0.312	2.33904e-248	1	serinc1
1.36167e-252	0.428281	0.522	0.188	3.24798e-248	1	si:dkeyp-55f12.3
4.48133e-252	0.431949	0.584	0.226	1.06893e-247	1	rpl26
7.43684e-252	0.42257	0.403	0.122	1.77391e-247	1	gon4l
1.66793e-251	0.438209	0.486	0.172	3.97852e-247	1	arl5a
1.97428e-250	0.463789	0.575	0.219	4.70924e-246	1	phax
3.13827e-250	0.565957	0.949	0.798	7.48572e-246	1	oaz1a
4.29431e-250	0.557026	0.898	0.604	1.02432e-245	1	uchl3
8.52326e-250	0.430854	0.456	0.15	2.03305e-245	1	zgc:158803
1.62119e-249	0.473709	0.583	0.235	3.86702e-245	1	fam53b
3.69121e-249	0.508704	0.996	0.96	8.80465e-245	1	sub1b
8.24699e-249	0.456422	0.575	0.23	1.96715e-244	1	nsmce4a
8.45531e-249	0.371877	0.35	0.09	2.01684e-244	1	pcloa
2.73923e-248	0.427832	0.474	0.162	6.53388e-244	1	zfr
3.59669e-248	0.454762	0.566	0.225	8.57917e-244	1	znhit1
3.64786e-248	0.44543	0.517	0.187	8.70124e-244	1	tmx1
1.05078e-247	0.531607	0.999	0.984	2.50642e-243	1	rpl24
1.95219e-247	0.559354	0.997	0.907	4.65656e-243	1	rps15a
2.10637e-247	0.493645	0.523	0.196	5.02433e-243	1	matr3l1.1.1
9.25125e-246	0.355049	0.36	0.098	2.2067e-241	1	afmid
1.59578e-245	0.309128	0.275	0.057	3.80643e-241	1	vcam1b
3.09168e-245	0.510733	0.986	0.917	7.37458e-241	1	COX5B.1
3.30579e-245	0.404608	0.456	0.154	7.88531e-241	1	polr3f
5.33021e-244	0.433359	0.512	0.189	1.27141e-239	1	sucla2
1.93935e-243	0.459598	0.624	0.266	4.62594e-239	1	rtraf
3.87092e-243	0.461981	0.578	0.236	9.23331e-239	1	rab18a
6.14337e-243	0.460354	0.611	0.256	1.46538e-238	1	med21
6.66614e-243	0.452308	0.411	0.129	1.59007e-238	1	prim2
1.75151e-242	0.545453	0.99	0.903	4.17787e-238	1	eef1b2
2.69458e-242	0.510934	1	0.957	6.42738e-238	1	rps27.1
4.43284e-242	0.488371	0.999	0.987	1.05736e-237	1	rpl34
1.09404e-241	0.471294	0.616	0.259	2.60962e-237	1	prrc2a
1.12126e-241	0.365769	0.356	0.097	2.67453e-237	1	chek1
1.79789e-241	0.432942	0.542	0.203	4.28851e-237	1	poln
6.00882e-241	0.554581	0.83	0.473	1.43328e-236	1	ndufb6
1.06121e-240	0.537553	0.975	0.875	2.53131e-236	1	si:ch211-214j24.10
1.66545e-240	0.600264	0.417	0.131	3.9726e-236	1	si:dkey-65l23.2.2
2.71754e-240	0.544378	0.998	0.936	6.48215e-236	1	rpl23
3.41379e-240	0.490658	0.722	0.347	8.1429e-236	1	usf1l
1.08279e-239	0.379683	0.376	0.108	2.58277e-235	1	slf2
1.51431e-239	0.518331	0.626	0.275	3.61208e-235	1	glo1
7.36173e-239	0.499929	0.724	0.35	1.75599e-234	1	psmd3
8.82726e-239	0.46597	0.657	0.29	2.10557e-234	1	emc9
9.18036e-239	0.492959	0.61	0.265	2.18979e-234	1	smarcc1a
1.18943e-238	0.418097	0.451	0.151	2.83714e-234	1	smc6
2.20116e-238	0.426116	0.533	0.201	5.25043e-234	1	rad54l
4.41763e-238	0.578241	0.618	0.248	1.05374e-233	1	nasp
4.97598e-238	0.538512	0.89	0.548	1.18692e-233	1	nutf2l
9.39715e-238	0.464033	0.513	0.191	2.2415e-233	1	sypl2a
1.64557e-237	0.418858	0.52	0.195	3.92517e-233	1	dda1
1.83962e-237	0.46445	0.624	0.265	4.38805e-233	1	ppm1ab
6.60687e-237	0.54144	0.92	0.709	1.57594e-232	1	cycsb
1.4725e-236	0.437228	0.382	0.113	3.51236e-232	1	casp8ap2
2.36229e-236	0.455296	0.575	0.238	5.63477e-232	1	fnta
3.2094e-236	0.469311	0.996	0.981	7.65538e-232	1	cox6a1
5.4995e-236	0.505986	0.999	0.983	1.3118e-231	1	rpl7
6.35395e-236	0.435721	0.44	0.148	1.51561e-231	1	si:dkey-185e18.7
9.36063e-236	0.434097	0.492	0.178	2.23279e-231	1	nfe2l1b
7.98356e-235	0.575417	0.855	0.553	1.90432e-230	1	selenok
2.63477e-234	0.445185	0.594	0.25	6.28472e-230	1	hax1
1.82493e-233	0.500831	1	0.986	4.353e-229	1	rps7
1.59728e-232	0.387102	0.41	0.13	3.80999e-228	1	henmt1
2.19898e-232	0.416443	0.513	0.191	5.24522e-228	1	ptbp1a
6.19277e-232	0.445286	0.608	0.261	1.47716e-227	1	rnf168
2.98134e-231	0.328321	0.325	0.084	7.11139e-227	1	yme1l1b
5.75246e-231	0.371845	0.408	0.127	1.37213e-226	1	CU856358.1
6.62911e-231	0.54107	0.997	0.943	1.58124e-226	1	rpl14
7.12389e-231	0.579465	0.805	0.456	1.69926e-226	1	acin1a
1.31189e-230	0.344288	0.329	0.087	3.12925e-226	1	desi2
1.93948e-230	0.590288	0.537	0.216	4.62624e-226	1	rfc4
6.22298e-230	0.470811	0.71	0.336	1.48437e-225	1	adad1
6.79597e-230	0.498715	0.752	0.379	1.62104e-225	1	selenou1a
2.17308e-229	0.386536	0.469	0.166	5.18345e-225	1	nutf2
3.57998e-229	0.513701	0.749	0.388	8.53933e-225	1	CU694197.1
5.96987e-229	0.451417	0.658	0.293	1.42399e-224	1	sf3b2
7.22271e-229	0.427428	0.537	0.212	1.72283e-224	1	prpsap2
9.43352e-229	0.436801	0.532	0.209	2.25018e-224	1	arl1
1.57943e-228	0.515808	0.997	0.925	3.76741e-224	1	rplp2l
2.96075e-228	0.361459	0.403	0.127	7.06229e-224	1	ubl3a
4.83397e-228	0.435384	0.609	0.258	1.15305e-223	1	ube4b
1.77072e-227	0.459191	0.693	0.32	4.22369e-223	1	alkbh3
1.91553e-227	0.401126	0.459	0.162	4.56911e-223	1	rac1a
1.99328e-227	0.281663	0.265	0.055	4.75457e-223	1	hist1h2a5
4.63046e-227	0.37774	0.441	0.15	1.1045e-222	1	shcbp1
9.16843e-227	0.368169	0.37	0.11	2.18695e-222	1	fam122b
3.50042e-226	0.378831	0.424	0.141	8.34956e-222	1	cdkn2aip
4.59032e-226	0.44925	0.713	0.336	1.09493e-221	1	psmc6
5.92049e-226	0.527069	0.819	0.452	1.41221e-221	1	atp6v0e1
1.6847e-225	0.380074	0.378	0.116	4.01851e-221	1	npat
2.19831e-225	0.334475	0.337	0.093	5.24362e-221	1	cep57l1
2.73744e-225	0.49899	1	0.956	6.52962e-221	1	rpl23a
2.87167e-225	0.442393	0.595	0.254	6.8498e-221	1	gps1
1.49463e-224	0.4063	0.496	0.186	3.56514e-220	1	ankhd1
4.73763e-224	0.533292	0.893	0.636	1.13007e-219	1	rabif
1.58508e-223	0.389703	0.475	0.173	3.7809e-219	1	luc7l3
4.33318e-223	0.465538	0.69	0.326	1.03359e-218	1	ciapin1
4.87715e-223	0.400323	0.497	0.186	1.16335e-218	1	tdh
8.76506e-223	0.450316	0.649	0.284	2.09073e-218	1	thrap3b
9.08122e-223	0.378327	0.406	0.131	2.16614e-218	1	oga
2.10038e-222	0.451201	0.576	0.246	5.01004e-218	1	mapk6
1.19419e-221	0.412354	0.482	0.178	2.84851e-217	1	si:zfos-905g2.1
1.20823e-221	0.340192	0.324	0.087	2.88199e-217	1	rimkla
1.21934e-221	0.521032	0.894	0.652	2.90849e-217	1	sec61b
1.43758e-221	0.436046	0.421	0.144	3.42906e-217	1	aaas
6.91249e-221	0.479912	0.687	0.33	1.64884e-216	1	mpc1
6.93024e-221	0.42025	0.499	0.191	1.65307e-216	1	npl
8.19989e-221	0.326935	0.341	0.095	1.95592e-216	1	hps5
1.31548e-220	0.417056	0.57	0.238	3.13782e-216	1	thoc7
4.66859e-220	0.461433	0.579	0.251	1.1136e-215	1	ezh2
7.07556e-220	0.472713	0.71	0.349	1.68773e-215	1	psmd6
7.64063e-220	0.420748	0.485	0.183	1.82252e-215	1	hectd1
2.76879e-219	0.395291	0.483	0.181	6.60439e-215	1	cxxc1b
5.01113e-218	0.370018	0.433	0.15	1.19531e-213	1	zgc:85777
5.26976e-218	0.35244	0.407	0.133	1.257e-213	1	nipbla
6.39269e-218	0.498403	0.998	0.935	1.52485e-213	1	rps28
1.24543e-217	0.419568	0.512	0.204	2.97073e-213	1	zgc:101679
1.29453e-217	0.395325	0.517	0.202	3.08784e-213	1	caprin1b
1.15003e-216	0.365182	0.389	0.124	2.74316e-212	1	slmapa
3.01742e-216	0.4078	0.621	0.268	7.19744e-212	1	smim19
3.42429e-216	0.389756	0.987	0.849	8.16796e-212	1	rps3a
7.06671e-216	0.423855	0.597	0.26	1.68562e-211	1	sec13
8.09129e-216	0.423611	0.78	0.378	1.93002e-211	1	mgmt
9.53317e-216	0.50391	0.645	0.305	2.27395e-211	1	ubb
2.4416e-215	0.514086	0.778	0.432	5.82395e-211	1	huwe1
5.97772e-215	0.379498	0.432	0.151	1.42587e-210	1	hnrnph1
7.38275e-215	0.308039	0.3	0.076	1.76101e-210	1	pik3r3b
1.495e-214	0.36274	0.434	0.149	3.56603e-210	1	exoc2
2.84787e-214	0.446586	0.607	0.274	6.79302e-210	1	smarcb1a
2.86992e-214	0.435523	0.525	0.213	6.84561e-210	1	dhx16
3.20818e-214	0.430593	0.592	0.255	7.65246e-210	1	ppp1r2
3.6507e-214	0.340177	0.358	0.108	8.70802e-210	1	gatad2ab
4.31958e-214	0.351437	0.367	0.112	1.03035e-209	1	stt3b
5.37992e-214	0.254827	0.251	0.053	1.28327e-209	1	CU459186.4
7.28507e-214	0.382445	0.515	0.204	1.73771e-209	1	bzw1b
9.09058e-214	0.396768	0.528	0.211	2.16838e-209	1	uqcrc1
3.49291e-213	0.459249	0.705	0.321	8.33165e-209	1	si:ch211-10a23.2
3.48215e-212	0.369824	0.453	0.164	8.30597e-208	1	asz1
2.31829e-211	0.438643	0.686	0.329	5.52982e-207	1	eloca
1.47693e-210	0.489761	0.973	0.844	3.52292e-206	1	rpl6
1.86603e-210	0.389703	0.472	0.176	4.45103e-206	1	crebbpa
5.57657e-210	0.40538	0.999	0.99	1.33018e-205	1	cox6b2
1.3979e-209	0.468963	0.768	0.415	3.33441e-205	1	paip2b
3.34009e-209	0.440802	0.55	0.221	7.96712e-205	1	pou2f2a.1
5.00071e-209	0.396972	0.48	0.185	1.19282e-204	1	gpbp1l1
6.14151e-209	0.273953	0.27	0.063	1.46494e-204	1	ndufa4
8.7773e-209	0.349957	0.38	0.122	2.09365e-204	1	si:ch73-130a3.4
1.39404e-208	0.395956	0.488	0.192	3.3252e-204	1	smg6
1.87424e-208	0.430709	0.667	0.314	4.47063e-204	1	gpn2
3.1616e-208	0.456175	0.972	0.831	7.54138e-204	1	btf3
1.58019e-207	0.466635	0.753	0.381	3.76923e-203	1	ndufb10
2.01188e-207	0.417056	0.548	0.23	4.79893e-203	1	bloc1s2
3.58635e-207	0.396789	0.508	0.198	8.55453e-203	1	sms
1.1545e-206	0.390375	0.468	0.179	2.75382e-202	1	prelid3b
1.45208e-206	0.509126	0.952	0.819	3.46365e-202	1	atp5md
3.52156e-206	0.312602	0.324	0.092	8.39998e-202	1	si:ch211-207k7.4
4.46536e-206	0.328028	0.318	0.09	1.06512e-201	1	znf609a
4.72578e-206	0.306898	0.318	0.089	1.12724e-201	1	virma
6.19316e-206	0.431623	0.543	0.218	1.47725e-201	1	parp1
1.73069e-205	0.337939	0.388	0.127	4.12821e-201	1	mpped2a
2.28702e-205	0.389871	0.56	0.237	5.45522e-201	1	eif4e2rs1
3.49741e-205	0.321849	0.335	0.098	8.34237e-201	1	aclya
3.99886e-205	0.377403	0.442	0.162	9.53847e-201	1	erlec1
4.06855e-204	0.423274	0.998	0.973	9.7047e-200	1	rpl30
5.32113e-204	0.385482	0.496	0.195	1.26925e-199	1	cenpp
7.30056e-204	0.428403	0.562	0.245	1.7414e-199	1	gins3
1.9635e-203	0.4528	0.815	0.431	4.68354e-199	1	cct5
2.02639e-203	0.409936	0.585	0.259	4.83356e-199	1	C9H2orf76
2.22434e-203	0.347883	0.378	0.125	5.30572e-199	1	uba2
3.66833e-203	0.483634	0.945	0.799	8.75006e-199	1	si:ch211-286b5.5
6.72424e-203	0.45067	0.485	0.192	1.60393e-198	1	pcnt
7.00386e-203	0.4045	0.57	0.245	1.67063e-198	1	yipf6
1.16039e-202	0.381214	0.429	0.154	2.76789e-198	1	cep350
1.6481e-202	0.433596	0.593	0.272	3.93122e-198	1	ndnl2
1.91374e-202	0.403309	0.555	0.236	4.56485e-198	1	nsmce1
2.05993e-202	0.435801	0.682	0.335	4.91355e-198	1	ptges3a
5.9838e-202	0.367017	0.491	0.193	1.42731e-197	1	r3hcc1
8.54576e-202	0.38568	0.472	0.183	2.03842e-197	1	mfap1
1.66811e-201	0.360633	0.484	0.188	3.97894e-197	1	nme4
3.85399e-201	0.333672	0.389	0.129	9.19291e-197	1	si:ch211-127m7.2
4.9492e-201	0.452436	0.925	0.66	1.18053e-196	1	seta
9.27195e-201	0.479325	0.937	0.738	2.21164e-196	1	si:ch211-51e12.7
1.18173e-200	0.303117	0.297	0.079	2.81879e-196	1	pabpn1l
1.37589e-200	0.342481	0.378	0.124	3.28192e-196	1	ncaph2
1.58406e-200	0.449617	0.662	0.324	3.77845e-196	1	cenps
2.32669e-200	0.418332	0.646	0.302	5.54985e-196	1	si:dkeyp-44a8.2
7.15247e-200	0.456168	0.972	0.885	1.70608e-195	1	micos10
7.37768e-200	0.277643	0.286	0.073	1.7598e-195	1	atf3
7.5823e-200	0.420265	0.553	0.237	1.80861e-195	1	pdap1b
8.3422e-200	0.492576	0.557	0.23	1.98986e-195	1	dnajc9
9.21932e-200	0.428766	0.707	0.335	2.19908e-195	1	ccng2
1.11638e-199	0.38715	0.428	0.156	2.6629e-195	1	matr3l1.1
1.25605e-199	0.395497	0.519	0.215	2.99605e-195	1	tfdp1b
1.96645e-199	0.396078	0.516	0.215	4.69058e-195	1	lamtor3
2.33744e-199	0.347165	0.379	0.125	5.5755e-195	1	apoda.2
2.38031e-199	0.403248	0.413	0.147	5.67776e-195	1	ktn1
5.57964e-199	0.338972	0.371	0.121	1.33091e-194	1	clasp2
5.90836e-199	0.319018	0.41	0.142	1.40932e-194	1	gpx1a
2.4249e-198	0.421069	0.997	0.929	5.78411e-194	1	rpl17
3.31555e-198	0.378318	0.509	0.207	7.90858e-194	1	cst14a.2
8.74127e-198	0.411701	0.526	0.224	2.08506e-193	1	chchd6b
1.1972e-197	0.444838	0.675	0.334	2.85569e-193	1	khdrbs1b
2.91222e-197	0.407637	0.645	0.279	6.94652e-193	1	si:ch211-226l4.6
3.1359e-197	0.292784	0.283	0.074	7.48007e-193	1	zcchc2
3.70757e-196	0.299029	0.289	0.077	8.84368e-192	1	dync1i1
6.26421e-196	0.396242	0.499	0.202	1.4942e-191	1	hspa4b
6.49728e-196	0.402706	1	0.998	1.5498e-191	1	rps2
6.50664e-196	0.430895	0.527	0.221	1.55203e-191	1	faf1
1.16339e-195	0.509682	0.854	0.577	2.77505e-191	1	ppp2cb
1.18571e-195	0.339458	0.391	0.134	2.82828e-191	1	atg12
1.53693e-195	0.447369	0.764	0.385	3.66603e-191	1	atp5mc1
2.25393e-195	0.394166	0.569	0.247	5.3763e-191	1	cpsf2
2.85228e-195	0.371248	0.49	0.194	6.80355e-191	1	piwil2
3.51427e-195	0.403347	0.472	0.189	8.38259e-191	1	usp7
4.07929e-195	0.320718	0.349	0.109	9.73032e-191	1	rngtt
6.86823e-195	0.359324	0.37	0.123	1.63828e-190	1	atad2b
1.43754e-194	0.385572	0.38	0.128	3.42896e-190	1	ca10a
1.48158e-194	0.390565	0.563	0.247	3.534e-190	1	puf60b
2.05365e-194	0.257781	0.258	0.061	4.89857e-190	1	FP236812.1
3.75927e-194	0.331333	0.343	0.108	8.96699e-190	1	crsp7
4.28844e-194	0.313803	0.318	0.093	1.02292e-189	1	kdm2aa
6.62616e-194	0.412244	0.623	0.291	1.58054e-189	1	capns1b
1.44673e-193	0.425079	0.638	0.307	3.45087e-189	1	tmem167a
1.79186e-193	0.316935	0.324	0.097	4.27412e-189	1	tlk2
2.56248e-193	0.355508	0.356	0.115	6.11227e-189	1	rab6bb
4.02363e-193	0.356784	0.429	0.159	9.59756e-189	1	slc25a36a
4.53176e-193	0.352962	0.388	0.133	1.08096e-188	1	nf2b
4.54979e-193	0.409162	0.497	0.2	1.08526e-188	1	atf4a
6.61924e-193	0.419	0.545	0.236	1.57889e-188	1	mis18bp1
6.80345e-193	0.452998	0.966	0.874	1.62283e-188	1	ndufb8
9.27664e-193	0.40691	0.67	0.321	2.21276e-188	1	bpgm
1.06956e-192	0.394439	0.513	0.215	2.55121e-188	1	lnpk
2.59779e-192	0.368632	0.429	0.159	6.1965e-188	1	kpnb1
3.04173e-192	0.366334	0.376	0.129	7.25545e-188	1	eloal
1.33779e-191	0.486433	0.879	0.632	3.19103e-187	1	si:ch211-235e9.6
2.47382e-191	0.357113	0.987	0.873	5.90081e-187	1	rps4x
3.58705e-191	0.399158	0.542	0.236	8.5562e-187	1	alas1
4.44824e-191	0.478293	0.921	0.729	1.06104e-186	1	chrac1
5.70153e-191	0.32779	0.373	0.125	1.35999e-186	1	clk4a
2.05151e-190	0.376143	0.557	0.244	4.89347e-186	1	srsf9
2.50252e-190	0.348077	0.426	0.158	5.96926e-186	1	si:ch73-376l24.2
2.89646e-190	0.352398	0.479	0.188	6.90892e-186	1	gnb1b
1.47088e-189	0.401381	0.595	0.276	3.50849e-185	1	dlst
1.54738e-189	0.486969	0.573	0.261	3.69098e-185	1	plecb
1.54801e-189	0.391168	0.626	0.281	3.69247e-185	1	eif3ba
2.2423e-189	0.382808	0.568	0.251	5.34856e-185	1	gid8a
3.46947e-189	0.384083	0.583	0.265	8.27572e-185	1	dhx15
5.6838e-189	0.381094	0.995	0.928	1.35576e-184	1	rps13
9.22447e-189	0.482445	0.945	0.784	2.20031e-184	1	dad1
3.12821e-188	0.289814	0.294	0.082	7.46171e-184	1	haus6
3.22353e-188	0.458373	0.79	0.471	7.68907e-184	1	wdr82
1.19995e-187	0.359144	0.408	0.148	2.86224e-183	1	mrpl39
1.56643e-187	0.350209	0.442	0.168	3.73641e-183	1	ccdc9b
1.67836e-186	0.349962	0.457	0.179	4.0034e-182	1	arl14ep
1.7319e-186	0.370053	0.541	0.232	4.1311e-182	1	uqcc1
2.16765e-186	0.413529	0.995	0.953	5.1705e-182	1	atp5mc3b
4.14943e-186	0.347494	0.423	0.159	9.89764e-182	1	rab2a
5.29836e-186	0.304128	0.348	0.112	1.26382e-181	1	slc25a55a
1.00994e-185	0.305759	0.331	0.102	2.40901e-181	1	pex5
1.15619e-185	0.400102	0.638	0.306	2.75787e-181	1	fam204a
1.62956e-185	0.371388	0.514	0.219	3.88699e-181	1	ufc1
1.84403e-185	0.364344	0.475	0.192	4.39857e-181	1	eri1
9.65485e-185	0.475516	0.823	0.522	2.30297e-180	1	sec63
9.89222e-185	0.360515	0.521	0.219	2.35959e-180	1	si:dkey-30c15.10
1.08229e-184	0.349448	0.421	0.157	2.58159e-180	1	arl15a
4.01934e-184	0.256139	0.251	0.062	9.58733e-180	1	cog2
5.60965e-184	0.400771	0.639	0.298	1.33807e-179	1	krtcap2
1.16049e-183	0.308114	0.333	0.106	2.76811e-179	1	pdcd7
1.96265e-183	0.399325	0.517	0.224	4.6815e-179	1	daxx
2.10788e-183	0.383167	0.532	0.231	5.02792e-179	1	ing2
7.29047e-183	0.285297	0.298	0.085	1.739e-178	1	ccdc172
1.00942e-182	0.286261	0.271	0.072	2.40776e-178	1	ppp1r12c
1.44073e-182	0.344073	0.45	0.176	3.43656e-178	1	stk11
2.08859e-182	0.356085	0.438	0.165	4.98192e-178	1	rnaseh2a
2.09496e-182	0.299399	0.323	0.099	4.99712e-178	1	plcxd1
2.66929e-182	0.33523	0.381	0.134	6.36706e-178	1	ints14
2.87329e-182	0.458493	0.948	0.817	6.85365e-178	1	ywhaba
4.24582e-182	0.312025	0.349	0.115	1.01275e-177	1	lsm11
4.5982e-182	0.381856	0.589	0.274	1.09681e-177	1	rps19bp1
6.19467e-182	0.370853	0.426	0.163	1.47761e-177	1	rbmx2
6.51967e-182	0.318642	0.326	0.103	1.55514e-177	1	setd1a
1.02693e-181	0.347844	0.352	0.117	2.44954e-177	1	tyms
1.48414e-181	0.420564	0.793	0.439	3.54012e-177	1	mdm2
2.26369e-181	0.347145	0.443	0.171	5.39959e-177	1	gnmt
2.43655e-181	0.333559	0.382	0.135	5.81191e-177	1	acot13
3.0718e-181	0.409152	0.664	0.331	7.32716e-177	1	vdac3
9.04498e-181	0.42553	0.678	0.345	2.1575e-176	1	g3bp2
1.31012e-180	0.481055	0.904	0.671	3.12503e-176	1	CABZ01118738.1
1.82711e-180	0.418471	0.994	0.95	4.35821e-176	1	rpl8
2.54837e-180	0.319002	0.346	0.114	6.07864e-176	1	atp6v0d1
2.73004e-180	0.370989	0.487	0.203	6.51196e-176	1	atp6v0cb
3.08334e-180	0.326896	0.37	0.129	7.3547e-176	1	usp44
6.13863e-180	0.329514	0.361	0.123	1.46425e-175	1	zgc:92107
8.81057e-180	0.367298	0.969	0.799	2.10159e-175	1	snrpd1
1.0787e-179	0.430361	0.784	0.452	2.57302e-175	1	lin37
1.86608e-179	0.390466	0.614	0.293	4.45116e-175	1	zgc:55943
1.94038e-179	0.401825	0.995	0.972	4.62838e-175	1	cox4i1
1.99465e-179	0.320712	0.39	0.141	4.75784e-175	1	zmat5
2.61666e-179	0.400049	0.566	0.26	6.24151e-175	1	ppp2r5eb
4.64357e-179	0.318958	0.417	0.154	1.10763e-174	1	usp25
2.08195e-178	0.451923	0.845	0.547	4.96607e-174	1	suclg1
2.54647e-178	0.333246	0.401	0.147	6.07408e-174	1	pdcd4b
3.54669e-178	0.34268	0.385	0.14	8.45991e-174	1	kifbp
3.66312e-178	0.32037	0.414	0.155	8.73765e-174	1	smad5
4.44193e-178	0.373721	0.588	0.272	1.05953e-173	1	chmp2a
5.0786e-178	0.342623	0.429	0.166	1.2114e-173	1	tmem35
7.82005e-178	0.329825	0.383	0.137	1.86532e-173	1	dnajb1a
9.54586e-178	0.384274	0.614	0.291	2.27697e-173	1	med28
1.78208e-177	0.304911	0.261	0.069	4.25079e-173	1	ttn.2
1.84432e-177	0.464497	0.929	0.765	4.39925e-173	1	nudc
2.68057e-177	0.317118	0.335	0.11	6.39397e-173	1	stag2b
4.80769e-177	0.430129	0.917	0.703	1.14678e-172	1	nsfl1c
7.18715e-177	0.35511	0.475	0.196	1.71435e-172	1	nit1
2.01204e-176	0.367166	0.478	0.201	4.79932e-172	1	ppp1r10
3.39684e-176	0.30512	0.326	0.104	8.10248e-172	1	lrrcc1
3.89415e-176	0.437494	0.923	0.685	9.28872e-172	1	eif3f
3.90411e-176	0.424497	0.732	0.401	9.31247e-172	1	vps4b
5.07452e-176	0.311879	0.376	0.133	1.21043e-171	1	cdk12
5.50805e-176	0.43645	0.928	0.747	1.31383e-171	1	trappc1
1.14994e-175	0.32401	0.377	0.134	2.74296e-171	1	stx4
1.33738e-175	0.277377	0.935	0.699	3.19004e-171	1	arl6ip1
1.67806e-175	0.275183	0.267	0.072	4.00267e-171	1	bmi1b
2.07061e-175	0.376296	0.569	0.264	4.93902e-171	1	ube2d1b
4.25342e-175	0.494238	0.72	0.405	1.01457e-170	1	psip1b
4.94895e-175	0.379093	0.977	0.87	1.18047e-170	1	rps6
5.65429e-175	0.317936	0.347	0.117	1.34872e-170	1	pds5b
5.72536e-175	0.390903	0.674	0.34	1.36567e-170	1	pfdn6
1.09129e-174	0.312321	0.394	0.144	2.60306e-170	1	stk25b
1.1415e-174	0.293615	0.326	0.104	2.72283e-170	1	tbl1xr1a
1.72759e-174	0.306953	0.326	0.105	4.12082e-170	1	hmces
1.95731e-174	0.391437	0.621	0.305	4.66877e-170	1	pam16
8.71271e-174	0.272523	0.275	0.077	2.07824e-169	1	tmem79b
1.23168e-173	0.368692	0.459	0.182	2.93792e-169	1	dnph1
1.44551e-173	0.325401	0.423	0.161	3.44798e-169	1	mxi1
1.45009e-173	0.312335	0.391	0.141	3.45891e-169	1	eloa
2.35837e-173	0.280392	0.294	0.087	5.62542e-169	1	tomm34
3.42193e-173	0.401006	0.571	0.265	8.16233e-169	1	med19b
3.56576e-173	0.317696	0.402	0.15	8.50541e-169	1	terf1
3.83886e-173	0.346763	0.474	0.197	9.15683e-169	1	zw10
4.12626e-173	0.438565	0.797	0.48	9.84237e-169	1	psmd4a
6.3944e-173	0.370396	0.551	0.237	1.52526e-168	1	unga
1.74452e-172	0.450857	0.939	0.812	4.16121e-168	1	ndufa2
4.12296e-172	0.379874	0.62	0.298	9.8345e-168	1	mrps14
6.92421e-172	0.350356	0.4	0.151	1.65163e-167	1	b3galt2
1.45094e-171	0.376337	0.555	0.244	3.46092e-167	1	zgc:162025
2.80153e-171	0.431038	0.965	0.85	6.68248e-167	1	pabpc1a
9.13842e-171	0.332563	0.431	0.17	2.17979e-166	1	si:rp71-19m20.1
1.06977e-170	0.328935	0.37	0.133	2.55172e-166	1	fbxo11a
1.7353e-170	0.422703	0.714	0.356	4.13922e-166	1	dazl
4.3264e-170	0.412067	0.977	0.873	1.03198e-165	1	bsg
8.25024e-170	0.423395	0.995	0.96	1.96793e-165	1	rpl18
1.46244e-169	0.311493	0.341	0.117	3.48836e-165	1	tlcd3ba
1.6761e-169	0.314986	0.325	0.106	3.99801e-165	1	pola1
1.71647e-169	0.292653	0.325	0.105	4.09431e-165	1	nfkbib
2.72784e-169	0.369179	0.655	0.329	6.50671e-165	1	ube2a
6.94252e-169	0.342851	0.612	0.28	1.656e-164	1	hells
7.11809e-169	0.317629	0.331	0.111	1.69788e-164	1	nek1
1.53585e-168	0.287771	0.316	0.1	3.66347e-164	1	cadps2
2.10505e-168	0.349148	0.366	0.133	5.02117e-164	1	usp36
3.40858e-168	0.296317	0.344	0.117	8.13047e-164	1	ube2e1
3.85056e-168	0.320916	0.384	0.14	9.18473e-164	1	gins4
8.88752e-168	0.327448	0.396	0.15	2.11994e-163	1	kdm4b
1.5845e-167	0.271204	0.288	0.085	3.7795e-163	1	spopla
1.64994e-167	0.338107	0.397	0.152	3.93559e-163	1	phf14
2.98353e-167	0.336002	0.391	0.148	7.11661e-163	1	ppp1r12a
3.30117e-167	0.312906	0.365	0.131	7.87427e-163	1	prim1
7.18143e-167	0.327506	0.382	0.141	1.71299e-162	1	sf3b1
9.13967e-167	0.434031	0.813	0.497	2.18008e-162	1	smim20
1.12039e-166	0.258516	0.253	0.068	2.67247e-162	1	ehbp1
1.89158e-166	0.306712	0.329	0.11	4.51198e-162	1	ubr4
5.69376e-166	0.464764	0.924	0.773	1.35813e-161	1	sumo3a
6.99611e-166	0.334747	0.376	0.14	1.66878e-161	1	nsrp1
7.4262e-166	0.32778	0.434	0.176	1.77137e-161	1	aimp2
1.0488e-165	0.356719	0.527	0.241	2.5017e-161	1	selenoj
1.198e-165	0.309894	0.365	0.131	2.85759e-161	1	atg3
2.77368e-165	0.304678	0.393	0.149	6.61605e-161	1	gabpa
2.85596e-165	0.288732	0.328	0.11	6.81231e-161	1	nup205
3.51935e-165	0.369432	0.653	0.326	8.39471e-161	1	wbp2nl
3.80873e-165	0.417222	0.77	0.459	9.08496e-161	1	pcnp
4.67005e-165	0.362912	0.667	0.335	1.11395e-160	1	dctn3
5.64227e-165	0.314054	0.389	0.147	1.34585e-160	1	mxd3
1.64708e-164	0.29023	0.338	0.116	3.92879e-160	1	smarcb1b
1.81802e-164	0.403342	0.742	0.422	4.33651e-160	1	atp6v0ca
2.39609e-164	0.349676	0.496	0.218	5.7154e-160	1	fubp1
2.51974e-164	0.290681	0.333	0.112	6.01033e-160	1	nprl3
5.21105e-164	0.310654	0.396	0.149	1.24299e-159	1	ipo4
9.22513e-164	0.434006	0.677	0.365	2.20047e-159	1	fthl27
1.24474e-163	0.388805	0.944	0.754	2.96907e-159	1	snrpf
1.37269e-163	0.272936	0.288	0.088	3.27428e-159	1	si:cabz01101003.1
1.39492e-163	0.367341	0.57	0.267	3.32729e-159	1	thoc2
3.83318e-163	0.339407	0.431	0.175	9.14329e-159	1	srrt
5.77774e-163	0.257314	0.263	0.074	1.37817e-158	1	pgrmc2
6.13595e-163	0.4233	0.741	0.424	1.46361e-158	1	srek1ip1
7.49049e-163	0.329781	0.419	0.167	1.78671e-158	1	fam49a
7.94715e-163	0.307511	0.365	0.133	1.89563e-158	1	mlf2
1.65008e-162	0.306703	0.431	0.173	3.93593e-158	1	rap2c
2.11449e-162	0.344556	0.525	0.238	5.0437e-158	1	taf7
2.80152e-162	0.344394	0.509	0.227	6.68246e-158	1	dtnba
3.14896e-162	0.297223	0.359	0.129	7.51122e-158	1	lysmd2
3.97987e-162	0.265006	0.252	0.07	9.49318e-158	1	caska
8.90137e-162	0.294218	0.321	0.108	2.12324e-157	1	tasorb
9.82794e-162	0.431668	0.918	0.722	2.34426e-157	1	cct7
1.09958e-161	0.305618	0.373	0.138	2.62284e-157	1	gtpbp1
2.18923e-161	0.504823	0.909	0.773	5.22198e-157	1	rn7sk
4.0234e-161	0.376076	0.568	0.268	9.59702e-157	1	rbm4.2
4.2335e-161	0.305191	0.344	0.122	1.00982e-156	1	cltca
7.84884e-161	0.377914	0.733	0.401	1.87218e-156	1	si:ch211-39k3.2
8.60806e-161	0.360891	0.533	0.248	2.05328e-156	1	timm17a
1.22196e-160	0.312232	0.394	0.152	2.91473e-156	1	dctn2
1.32964e-160	0.387114	0.703	0.372	3.17159e-156	1	si:ch211-286b5.2
1.36564e-160	0.350115	0.583	0.279	3.25747e-156	1	psmc3
1.91976e-160	0.300356	0.27	0.08	4.57921e-156	1	CR762420.1
2.07352e-160	0.332925	0.46	0.196	4.94596e-156	1	rgp1
2.20952e-160	0.27239	0.307	0.098	5.27036e-156	1	aqp12
4.19313e-160	0.435931	0.823	0.518	1.00019e-155	1	psap
5.74106e-160	0.329113	0.625	0.293	1.36942e-155	1	taf15
1.105e-159	0.301625	0.977	0.872	2.63576e-155	1	eef1g
1.55028e-159	0.343765	0.547	0.251	3.69788e-155	1	cdk5rap2
1.84402e-159	0.313848	0.374	0.14	4.39853e-155	1	dnmt3bb.3
2.6396e-159	0.390188	0.891	0.608	6.29624e-155	1	eif5a
4.79345e-159	0.429444	0.891	0.664	1.14338e-154	1	ndufb9
4.91797e-159	0.402018	0.743	0.425	1.17308e-154	1	spcs1
5.04219e-159	0.36546	0.646	0.323	1.20271e-154	1	lasp1
5.40944e-159	0.471566	0.871	0.639	1.29031e-154	1	atp5pf
7.36875e-159	0.26662	0.289	0.09	1.75767e-154	1	zwilch
8.6713e-159	0.347776	0.595	0.288	2.06837e-154	1	pdcd10a
1.98247e-158	0.310274	0.384	0.148	4.72879e-154	1	fam151b
2.12821e-158	0.319907	0.364	0.135	5.07641e-154	1	setdb1a
4.44963e-158	0.29853	0.335	0.118	1.06137e-153	1	adal
5.81313e-158	0.336227	0.439	0.185	1.38661e-153	1	ttc32
7.0619e-158	0.344694	0.557	0.264	1.68448e-153	1	nsl1
1.20547e-157	0.341313	0.447	0.19	2.8754e-153	1	papolg
2.03381e-157	0.504764	0.611	0.304	4.85125e-153	1	mcm6
2.256e-157	0.347227	0.533	0.246	5.38125e-153	1	pde6d
2.441e-157	0.373581	0.66	0.323	5.82252e-153	1	dbi
2.5399e-157	0.300385	0.333	0.117	6.05843e-153	1	zc3h4
3.18954e-157	0.437092	0.855	0.609	7.60801e-153	1	psmd14
3.85866e-157	0.372036	0.576	0.271	9.20406e-153	1	BX001014.2
7.07908e-157	0.30536	0.385	0.148	1.68857e-152	1	rnaseh2b
7.98544e-157	0.262924	0.29	0.092	1.90477e-152	1	dmap1
1.16571e-156	0.332902	0.482	0.213	2.78056e-152	1	pbx4
1.18776e-156	0.318386	0.448	0.188	2.83316e-152	1	wrap73
1.46403e-156	0.423254	0.909	0.731	3.49216e-152	1	ap2m1a
1.97141e-156	0.275179	0.298	0.096	4.7024e-152	1	kansl3
4.40464e-156	0.285404	0.336	0.118	1.05064e-151	1	ARF5
5.92767e-156	0.296392	0.353	0.129	1.41393e-151	1	uap1
6.96358e-156	0.311184	0.375	0.144	1.66102e-151	1	ccdc6a
1.41328e-155	0.306669	0.386	0.15	3.37109e-151	1	vamp2
1.46483e-155	0.284668	0.348	0.126	3.49407e-151	1	CR762431.1
1.52048e-155	0.278832	0.291	0.093	3.6268e-151	1	hbegfa
1.6251e-155	0.431818	0.948	0.86	3.87636e-151	1	brdt
1.63869e-155	0.342271	0.999	0.975	3.90878e-151	1	rpl21
2.1434e-155	0.403546	0.976	0.915	5.11266e-151	1	cox6c
2.21362e-155	0.387128	1	0.988	5.28014e-151	1	rps19
3.44562e-155	0.320285	0.47	0.2	8.21884e-151	1	casp7
3.63625e-155	0.326216	0.399	0.159	8.67356e-151	1	thap12a
6.32722e-155	0.305236	0.413	0.166	1.50923e-150	1	cep97
1.02891e-154	0.369494	0.624	0.317	2.45425e-150	1	rbm39a
1.05264e-154	0.322068	0.404	0.162	2.51087e-150	1	wdr5
3.23431e-154	0.300117	0.995	0.941	7.7148e-150	1	rpl10
4.48438e-154	0.361339	0.656	0.342	1.06966e-149	1	ndufv2
2.52564e-153	0.359888	0.962	0.832	6.02441e-149	1	rpl5a
2.9849e-153	0.336012	0.536	0.244	7.11989e-149	1	htatsf1
3.20072e-153	0.325716	0.411	0.168	7.63468e-149	1	kdm3b
8.95104e-153	0.270359	0.293	0.095	2.13509e-148	1	pkmyt1
1.36694e-152	0.359035	0.561	0.274	3.26056e-148	1	snw1
2.36824e-152	0.302297	0.395	0.156	5.64896e-148	1	trappc13
3.24188e-152	0.307973	0.392	0.155	7.73286e-148	1	kmt2ba
4.44558e-152	0.295812	0.374	0.144	1.0604e-147	1	cpsf3
5.45946e-152	0.27275	0.283	0.09	1.30224e-147	1	eif4ea
1.13831e-151	0.334848	0.553	0.257	2.71521e-147	1	ssna1
1.98298e-151	0.352149	0.472	0.211	4.73e-147	1	si:ch211-212k18.4
2.95618e-151	0.339808	0.569	0.278	7.05138e-147	1	uqcrc2b
3.96228e-151	0.304024	0.38	0.148	9.45122e-147	1	ilf3a
5.98055e-151	0.32062	0.699	0.351	1.42654e-146	1	cct4
8.54194e-151	0.254713	0.26	0.077	2.03751e-146	1	nfrkb
1.07142e-150	0.262735	0.264	0.08	2.55565e-146	1	si:ch211-261n11.5
3.20978e-150	0.304251	0.349	0.13	7.65628e-146	1	nipa2
1.60446e-149	0.287011	0.359	0.136	3.82711e-145	1	FO704750.1
1.8302e-149	0.337631	0.618	0.309	4.36559e-145	1	ubfd1
1.88121e-149	0.305717	0.374	0.145	4.48725e-145	1	brca2
2.83857e-149	0.299827	0.306	0.105	6.77083e-145	1	pbrm1
3.1845e-149	0.328332	0.477	0.208	7.59599e-145	1	pkig
5.40812e-149	0.320916	0.539	0.256	1.29e-144	1	etfb
5.75292e-149	0.3494	0.596	0.29	1.37224e-144	1	srsf11
9.31596e-149	0.39836	0.672	0.369	2.22214e-144	1	sart1
1.48032e-148	0.291375	0.41	0.166	3.53101e-144	1	xbp1
2.57016e-148	0.339657	0.465	0.202	6.13061e-144	1	rnf17
3.62018e-148	0.327283	0.592	0.287	8.63521e-144	1	ahcyl2b
5.13842e-148	0.307614	0.428	0.18	1.22567e-143	1	sptan1
6.67923e-148	0.373844	0.735	0.41	1.5932e-143	1	faf2
7.16121e-148	0.356298	0.677	0.364	1.70816e-143	1	pcmt
1.01349e-147	0.290048	0.35	0.131	2.41747e-143	1	idh3g
1.97172e-147	0.369135	0.932	0.759	4.70315e-143	1	ppiab
2.5597e-147	0.376101	0.663	0.357	6.10565e-143	1	rpap3
5.98422e-147	0.379082	0.603	0.297	1.42742e-142	1	psma1
1.44956e-146	0.400188	0.941	0.807	3.45763e-142	1	atp5pb
3.3677e-146	0.284789	0.32	0.115	8.03299e-142	1	epc1b
3.61895e-146	0.257724	0.27	0.085	8.63229e-142	1	fignl1
4.81401e-146	0.251384	0.27	0.085	1.14829e-141	1	med4
5.99679e-146	0.290738	0.333	0.122	1.43041e-141	1	ccdc130
6.83232e-146	0.329878	0.439	0.188	1.62971e-141	1	hmgb3b
9.06332e-146	0.353611	0.449	0.198	2.16187e-141	1	leng1
1.00561e-145	0.391297	0.951	0.842	2.39868e-141	1	psmb1
1.09208e-145	0.265877	0.297	0.101	2.60494e-141	1	aagab
1.84451e-145	0.27853	0.275	0.088	4.39971e-141	1	BX537305.1
2.70523e-145	0.336161	0.59	0.299	6.45279e-141	1	clpp
4.57909e-145	0.338035	0.632	0.328	1.09225e-140	1	etfa
4.88364e-145	0.385602	0.97	0.917	1.1649e-140	1	uqcrq
6.94483e-145	0.362013	0.525	0.241	1.65655e-140	1	anp32b
7.39619e-145	0.321843	0.59	0.288	1.76421e-140	1	eif1b
7.81101e-145	0.426449	0.761	0.477	1.86316e-140	1	arid4a
9.20619e-145	0.277648	0.34	0.126	2.19595e-140	1	gramd1c
1.70655e-144	0.28099	0.326	0.117	4.07064e-140	1	ccdc186
2.10607e-144	0.309119	0.58	0.279	5.02361e-140	1	ankrd40
2.22184e-144	0.279695	0.995	0.939	5.29976e-140	1	rps16
2.67143e-144	0.301259	0.434	0.187	6.37217e-140	1	h3f3b.1.1
3.57095e-144	0.272849	0.326	0.119	8.51778e-140	1	dnajb12a
3.82138e-144	0.278675	0.339	0.123	9.11514e-140	1	dct
4.7421e-144	0.26606	0.308	0.107	1.13113e-139	1	meis1a
4.96386e-144	0.395512	0.944	0.817	1.18403e-139	1	ndufb7
6.41742e-144	0.414021	0.933	0.787	1.53075e-139	1	polr2l
1.82597e-143	0.284531	0.345	0.13	4.35549e-139	1	ppp5c
1.92819e-143	0.314563	0.474	0.215	4.59931e-139	1	ier3ip1
2.77889e-143	0.288231	0.357	0.137	6.62848e-139	1	stambpa
6.19692e-143	0.307679	0.515	0.235	1.47815e-138	1	ilf3b
1.69119e-142	0.402543	0.903	0.675	4.03399e-138	1	lsm8
1.78855e-142	0.336226	0.73	0.399	4.26624e-138	1	ubl7b
1.07308e-141	0.318689	0.427	0.184	2.55962e-137	1	hexim1
1.33183e-141	0.368122	0.554	0.278	3.17682e-137	1	nkap
1.37736e-141	0.301844	0.371	0.149	3.28542e-137	1	taf1
1.5376e-141	0.339228	0.613	0.321	3.66763e-137	1	psmd13
2.24746e-141	0.303374	0.381	0.154	5.36086e-137	1	wdr21.1
2.70435e-141	0.281993	0.362	0.141	6.45068e-137	1	nabp1a
2.72736e-141	0.263813	0.277	0.091	6.50557e-137	1	pax6a
4.01339e-141	0.295866	0.473	0.214	9.57314e-137	1	nup93
4.96698e-141	0.279347	0.286	0.096	1.18477e-136	1	si:dkey-119f1.1
7.11719e-141	0.291721	0.404	0.168	1.69766e-136	1	zgc:193812
1.29001e-140	0.359154	0.708	0.399	3.07706e-136	1	psmc2
2.46585e-140	0.270816	0.324	0.119	5.8818e-136	1	tmem33
3.90236e-140	0.308753	0.335	0.127	9.30829e-136	1	rad50
4.48948e-140	0.389874	0.8	0.499	1.07088e-135	1	polr2d
5.26312e-140	0.31448	0.556	0.266	1.25541e-135	1	arih1l
8.362e-140	0.287114	0.346	0.133	1.99459e-135	1	ankrd28b
1.66845e-139	0.279177	0.285	0.097	3.97975e-135	1	uso1
2.36144e-139	0.30484	0.419	0.178	5.63274e-135	1	xpr1b
4.62563e-139	0.343923	0.684	0.363	1.10335e-134	1	eif4a3
4.88887e-139	0.312533	0.427	0.187	1.16614e-134	1	ctnnb2
7.19205e-139	0.282629	0.406	0.169	1.71552e-134	1	cmss1
1.40701e-138	0.320675	0.446	0.2	3.35615e-134	1	FOXK2
1.718e-138	0.258375	0.264	0.085	4.09795e-134	1	eea1
2.6497e-138	0.304051	0.404	0.17	6.32034e-134	1	pnisr
2.93749e-138	0.275725	0.318	0.116	7.00679e-134	1	aifm1
3.18095e-138	0.268758	0.709	0.355	7.58752e-134	1	tcp1
4.85314e-138	0.365755	0.979	0.932	1.15762e-133	1	zgc:193541
7.82116e-138	0.392579	0.893	0.718	1.86558e-133	1	selenow1
1.34304e-137	0.331588	0.392	0.166	3.20355e-133	1	zgc:162472
2.72543e-137	0.361866	0.497	0.239	6.50096e-133	1	cep290
4.75064e-137	0.369576	0.813	0.528	1.13317e-132	1	rab1ab
5.99819e-137	0.320802	0.472	0.219	1.43075e-132	1	tmco1
6.16018e-137	0.30479	0.402	0.171	1.46939e-132	1	fnbp4
6.7553e-137	0.32308	0.61	0.311	1.61134e-132	1	chchd6a
8.52648e-137	0.307442	0.538	0.263	2.03382e-132	1	rab5c
1.23264e-136	0.304482	0.413	0.179	2.94021e-132	1	usf1
2.07036e-136	0.376047	0.677	0.384	4.93842e-132	1	cwc25
2.94613e-136	0.289432	0.481	0.22	7.0274e-132	1	impa1
3.46102e-136	0.279457	0.425	0.182	8.25557e-132	1	csk
4.28605e-136	0.360965	0.911	0.649	1.02235e-131	1	AL954359.2
8.33533e-136	0.291395	0.987	0.916	1.98823e-131	1	naca
1.56099e-135	0.260463	0.323	0.12	3.72344e-131	1	cherp
2.51211e-135	0.301111	0.4	0.169	5.99214e-131	1	hnrnpua
3.08778e-135	0.374249	0.706	0.417	7.36527e-131	1	arhgdia
3.68618e-135	0.317785	0.586	0.3	8.79264e-131	1	ndufa9a
5.21946e-135	0.287804	0.363	0.146	1.245e-130	1	riok1
5.84144e-135	0.262709	0.292	0.103	1.39336e-130	1	ap3d1
1.00976e-134	0.380332	0.868	0.634	2.40859e-130	1	syf2
1.50791e-134	0.300341	0.374	0.154	3.59681e-130	1	nat9
2.08461e-134	0.324635	0.569	0.278	4.97242e-130	1	wdr35
3.86376e-134	0.325507	0.42	0.183	9.21622e-130	1	CR385053.3
9.10014e-134	0.275448	0.375	0.153	2.17066e-129	1	si:dkey-31g6.4
9.25389e-134	0.267705	0.345	0.135	2.20733e-129	1	C2H7orf25
1.27978e-133	0.317672	0.405	0.177	3.05266e-129	1	gpatch1
1.32542e-133	0.345435	0.745	0.438	3.16153e-129	1	psmc4
1.4894e-133	0.31993	0.535	0.262	3.55267e-129	1	top1l
1.6615e-133	0.29023	0.923	0.674	3.96317e-129	1	rps27.2
1.77064e-133	0.25613	0.31	0.114	4.22351e-129	1	derl2
2.40165e-133	0.253664	0.359	0.142	5.72864e-129	1	FBXO48
2.53101e-133	0.36758	0.998	0.999	6.03723e-129	1	ubc
5.99441e-133	0.254055	0.302	0.109	1.42985e-128	1	birc2
7.20512e-133	0.280666	0.43	0.191	1.71864e-128	1	copb2
8.67946e-133	0.315378	0.465	0.214	2.07031e-128	1	washc2c
1.16151e-132	0.301943	0.477	0.219	2.77054e-128	1	sfi1
1.24066e-132	0.284096	0.491	0.229	2.95935e-128	1	hddc3
1.29143e-132	0.388495	0.834	0.589	3.08046e-128	1	cdc42
1.66356e-132	0.344432	0.919	0.687	3.96809e-128	1	lmnl3
2.76222e-132	0.361106	0.498	0.233	6.58871e-128	1	org
2.85239e-132	0.324117	0.578	0.3	6.80382e-128	1	ube2ia
4.1754e-132	0.380288	0.775	0.496	9.95959e-128	1	prdx1
7.4067e-132	0.424544	0.852	0.616	1.76672e-127	1	hspa5
1.33906e-131	0.31991	0.462	0.216	3.19406e-127	1	si:dkey-92i17.2
2.09716e-131	0.296972	0.483	0.229	5.00237e-127	1	xpot
2.44519e-131	0.276906	0.35	0.139	5.8325e-127	1	r3hdm1
2.86059e-131	0.270375	0.342	0.134	6.82336e-127	1	si:ch211-216l23.2
2.96445e-131	0.266918	0.359	0.145	7.0711e-127	1	cstf3
6.11758e-131	0.279915	0.458	0.206	1.45923e-126	1	dnajb6a
6.62915e-131	0.371106	0.889	0.655	1.58125e-126	1	atp5mf
8.48978e-131	0.281918	0.468	0.212	2.02507e-126	1	BX927388.1
9.5267e-131	0.262501	0.92	0.676	2.2724e-126	1	rpl5b
9.67064e-131	0.373722	0.882	0.657	2.30674e-126	1	dgcr6
1.27526e-130	0.298843	0.435	0.195	3.04188e-126	1	garem
2.96331e-130	0.344535	0.72	0.421	7.06837e-126	1	nedd8
3.2702e-130	0.327035	0.477	0.231	7.8004e-126	1	prpf38b
4.15276e-130	0.25782	0.35	0.139	9.90557e-126	1	siah1
4.43984e-130	0.253354	0.368	0.147	1.05903e-125	1	tdrd9
5.47958e-130	0.309207	0.43	0.197	1.30704e-125	1	si:ch211-276i12.11
1.29128e-129	0.279516	0.443	0.197	3.08009e-125	1	txnl4b
1.35369e-129	0.292919	0.525	0.248	3.22895e-125	1	prmt1
2.26188e-129	0.352015	0.765	0.459	5.39525e-125	1	eif3k
2.82426e-129	0.278104	0.311	0.114	6.73671e-125	1	tmem97
2.83811e-129	0.319265	0.603	0.319	6.76976e-125	1	polr2j
5.81692e-129	0.295063	0.472	0.221	1.38751e-124	1	cib1
8.42793e-129	0.361072	0.796	0.507	2.01031e-124	1	mapre1b
9.42952e-129	0.270116	0.292	0.106	2.24922e-124	1	arid1b
1.04881e-128	0.282242	0.372	0.156	2.50172e-124	1	mrnip
1.88102e-128	0.317088	0.44	0.201	4.48681e-124	1	slc16a9b
3.19463e-128	0.390054	0.257	0.087	7.62014e-124	1	AL928650.4
3.84066e-128	0.264796	0.357	0.146	9.16114e-124	1	si:ch73-376l24.3
4.79333e-128	0.34172	0.511	0.25	1.14335e-123	1	eif5b
1.05977e-127	0.378431	0.917	0.763	2.52787e-123	1	rab10
1.43734e-127	0.314889	0.591	0.311	3.42848e-123	1	ndufa10
2.64558e-127	0.393388	0.503	0.248	6.3105e-123	1	si:dkey-230p4.1
8.41203e-127	0.274499	0.512	0.239	2.00652e-122	1	tusc2a
8.4633e-127	0.324528	0.989	0.96	2.01875e-122	1	pomp
1.14077e-126	0.273031	0.444	0.2	2.72107e-122	1	safb
1.14643e-126	0.301397	0.345	0.14	2.73458e-122	1	spen
1.33617e-126	0.378042	0.836	0.59	3.18717e-122	1	ndufs4
1.68564e-126	0.291229	0.442	0.205	4.02077e-122	1	mad1l1
1.72209e-126	0.279567	0.477	0.226	4.1077e-122	1	zgc:56064
1.74947e-126	0.279975	0.404	0.177	4.17301e-122	1	bloc1s1
2.06447e-126	0.266039	0.384	0.163	4.92437e-122	1	plcg2
2.98048e-126	0.263534	0.458	0.207	7.10933e-122	1	zfand5a
3.48887e-126	0.25179	0.316	0.122	8.322e-122	1	zgc:112980
3.91225e-126	0.269504	0.487	0.224	9.33189e-122	1	hcfc1b
4.77994e-126	0.282347	0.389	0.168	1.14016e-121	1	cenpj
1.11194e-125	0.346893	0.749	0.457	2.65231e-121	1	zmat2
1.29036e-125	0.433517	0.85	0.627	3.0779e-121	1	msh6
3.70308e-125	0.296308	0.389	0.17	8.83295e-121	1	rp9
7.85458e-125	0.275404	0.353	0.144	1.87355e-120	1	top2b
1.94586e-124	0.259068	0.338	0.136	4.64146e-120	1	pigl
2.14524e-124	0.30222	0.473	0.229	5.11704e-120	1	psmd9
2.44457e-124	0.309438	0.943	0.789	5.83103e-120	1	snrpb
3.47397e-124	0.272424	0.401	0.176	8.28645e-120	1	sirt1
6.01764e-124	0.265537	0.338	0.136	1.43539e-119	1	get3
6.81442e-124	0.288368	0.391	0.172	1.62544e-119	1	pld7
8.07516e-124	0.333933	0.55	0.288	1.92617e-119	1	hm13
9.62362e-124	0.287158	0.441	0.2	2.29552e-119	1	btg1
1.13731e-123	0.276304	0.409	0.182	2.71281e-119	1	epb41a
1.25976e-123	0.285025	0.439	0.202	3.00491e-119	1	CABZ01113192.1
1.63256e-123	0.286117	0.336	0.136	3.89415e-119	1	smc1al
2.01976e-123	0.341721	0.594	0.318	4.81774e-119	1	dido1
3.52624e-123	0.275783	0.35	0.146	8.41114e-119	1	ppil3
4.48114e-123	0.319859	0.439	0.197	1.06889e-118	1	fen1
5.40888e-123	0.30837	0.515	0.259	1.29018e-118	1	cks1b
5.69901e-123	0.261931	0.275	0.097	1.35938e-118	1	camkvb
6.7244e-123	0.369594	0.927	0.799	1.60397e-118	1	si:dkey-276j7.1
8.3956e-123	0.277013	0.977	0.893	2.0026e-118	1	rps3
1.52675e-122	0.304946	0.586	0.311	3.64176e-118	1	mrpl47
1.83248e-122	0.270564	0.387	0.17	4.371e-118	1	odc1
5.0847e-122	0.28551	0.386	0.167	1.21285e-117	1	pdia7
6.80124e-122	0.272578	0.318	0.125	1.6223e-117	1	ash1l
7.812e-122	0.29286	0.444	0.208	1.8634e-117	1	ogt.1
9.5447e-122	0.282425	0.395	0.175	2.2767e-117	1	CT573476.1
1.77036e-121	0.351069	0.704	0.424	4.22284e-117	1	srpra
2.92023e-121	0.270181	0.405	0.181	6.96564e-117	1	ATP11B
6.68069e-121	0.279982	0.452	0.215	1.59354e-116	1	med27
6.74991e-121	0.28755	0.535	0.271	1.61006e-116	1	supt3h
7.4747e-121	0.274431	0.347	0.143	1.78294e-116	1	zgc:66472
1.29932e-120	0.362178	0.922	0.799	3.09926e-116	1	uqcr10
1.42719e-120	0.272522	0.386	0.17	3.40427e-116	1	psmg1
1.46114e-120	0.257041	0.341	0.139	3.48527e-116	1	jak1
1.55838e-120	0.257305	0.373	0.158	3.71721e-116	1	asf1ba
2.56491e-120	0.290867	0.51	0.252	6.11809e-116	1	stip1
3.08179e-120	0.2606	0.388	0.17	7.351e-116	1	kat8
3.35008e-120	0.273565	0.422	0.193	7.99094e-116	1	faub
3.78976e-120	0.279303	0.405	0.182	9.03972e-116	1	chd4b
4.38365e-120	0.259339	0.32	0.127	1.04563e-115	1	si:ch211-13c6.2
5.14441e-120	0.306973	0.479	0.236	1.2271e-115	1	myef2
5.41675e-120	0.270716	0.374	0.162	1.29206e-115	1	med11
6.36398e-120	0.284871	0.434	0.201	1.518e-115	1	mtap
1.42631e-119	0.325379	0.734	0.441	3.40217e-115	1	psma2
1.54379e-119	0.365186	0.98	0.92	3.68241e-115	1	hmgn2
3.1236e-119	0.31748	0.415	0.192	7.45072e-115	1	sart3
3.13959e-119	0.29687	0.593	0.318	7.48888e-115	1	serp1
3.57235e-119	0.275183	0.42	0.193	8.52112e-115	1	pm20d1.1
6.65499e-119	0.354991	0.833	0.578	1.58741e-114	1	sept8a
7.4694e-119	0.296746	0.471	0.231	1.78168e-114	1	bola3
9.71755e-119	0.286293	0.467	0.225	2.31793e-114	1	CABZ01080568.1
9.9269e-118	0.285247	0.343	0.145	2.36786e-113	1	zcrb1
1.35241e-117	0.257751	0.38	0.166	3.2259e-113	1	cul4b
2.78808e-117	0.252997	0.287	0.108	6.65041e-113	1	relt
8.5045e-117	0.322787	0.658	0.372	2.02858e-112	1	ddx43
1.23684e-116	0.351507	0.499	0.243	2.95024e-112	1	mcm2
1.41435e-116	0.272255	0.448	0.214	3.37366e-112	1	prelid1a
4.96097e-116	0.276243	0.368	0.162	1.18334e-111	1	acsl4a
5.87975e-116	0.255686	0.37	0.16	1.4025e-111	1	rrm1
5.90656e-116	0.298613	0.586	0.316	1.40889e-111	1	uqcrb
6.60353e-116	0.261034	0.338	0.141	1.57514e-111	1	ctnna2
1.30209e-115	0.256005	0.412	0.188	3.10589e-111	1	babam1
1.35042e-115	0.256073	0.359	0.154	3.22117e-111	1	rpn1
1.91225e-115	0.269953	0.411	0.19	4.56129e-111	1	mrpl17
2.49205e-115	0.266625	0.549	0.273	5.94428e-111	1	tomm6
3.61755e-115	0.272312	0.539	0.27	8.62893e-111	1	taf9
8.01015e-115	0.253159	0.376	0.166	1.91066e-110	1	pfdn5
1.49766e-114	0.307759	0.664	0.379	3.57237e-110	1	srsf7a
1.55991e-114	0.289693	0.448	0.216	3.72085e-110	1	timeless
2.56596e-114	0.271592	0.449	0.217	6.12059e-110	1	mrpl20
4.90435e-114	0.27063	0.356	0.154	1.16983e-109	1	ddx42
5.48277e-114	0.277385	0.518	0.266	1.3078e-109	1	eif3s6ip
6.42562e-114	0.268032	0.51	0.254	1.5327e-109	1	knl1
7.07493e-114	0.282691	0.442	0.213	1.68758e-109	1	prpf39
1.30845e-113	0.311384	0.975	0.942	3.12104e-109	1	ube2d2
1.35111e-113	0.253718	0.302	0.12	3.2228e-109	1	zgc:165515
1.03939e-112	0.27359	0.498	0.252	2.47925e-108	1	ostc
1.35237e-112	0.294383	0.616	0.342	3.22581e-108	1	dldh
1.6514e-112	0.334735	0.813	0.537	3.93909e-108	1	birc5a
3.63055e-112	0.324824	0.705	0.399	8.65995e-108	1	si:dkey-210j14.4
4.14057e-112	0.326865	0.984	0.952	9.87651e-108	1	stmn1b
4.85212e-112	0.269634	0.418	0.193	1.15738e-107	1	synm
7.68374e-112	0.263473	0.344	0.149	1.8328e-107	1	ndc1
1.90822e-111	0.265862	0.333	0.139	4.55167e-107	1	gmnn
2.4001e-111	0.271248	0.355	0.156	5.72497e-107	1	rbm6
2.60516e-111	0.253292	0.376	0.168	6.21408e-107	1	brf2
5.29817e-111	0.252767	0.356	0.156	1.26377e-106	1	yipf5
7.5112e-111	0.254022	0.434	0.206	1.79165e-106	1	gid8b
1.23635e-110	0.250368	0.342	0.147	2.94907e-106	1	mmadhc
1.33903e-110	0.27538	0.377	0.17	3.19398e-106	1	kif20bb
1.70178e-110	0.326887	0.763	0.489	4.05925e-106	1	elob.1
2.24124e-110	0.358019	0.823	0.596	5.34604e-106	1	hnrnpd
2.5841e-110	0.259369	0.427	0.203	6.16386e-106	1	tardbpl
2.60152e-110	0.299605	0.989	0.949	6.2054e-106	1	atp5mea
1.37821e-109	0.308908	0.695	0.422	3.28744e-105	1	smim15
2.10406e-109	0.335643	0.945	0.848	5.01882e-105	1	tma7
3.2294e-109	0.263001	0.477	0.236	7.70308e-105	1	ube2f
7.39844e-109	0.257802	0.418	0.197	1.76475e-104	1	dhps
8.635e-109	0.304096	0.815	0.538	2.05971e-104	1	mif
9.41197e-109	0.281867	0.415	0.2	2.24504e-104	1	si:dkey-286j15.1
1.00559e-108	0.305704	0.73	0.455	2.39864e-104	1	strap
1.10178e-108	0.362283	0.842	0.628	2.62808e-104	1	lsm12b
4.92203e-108	0.275466	0.537	0.285	1.17405e-103	1	fam162a
2.29561e-107	0.274434	0.343	0.151	5.47571e-103	1	larp7
5.60912e-107	0.260961	0.471	0.237	1.33794e-102	1	nedd8l
8.73702e-107	0.345191	0.826	0.602	2.08404e-102	1	mrps21
9.46317e-107	0.306484	0.607	0.34	2.25725e-102	1	taf3
1.26885e-106	0.332262	0.708	0.44	3.02659e-102	1	si:dkey-67c22.2
1.38142e-106	0.318452	0.881	0.679	3.29509e-102	1	srsf5a
3.726e-106	0.282289	0.446	0.221	8.88763e-102	1	cdv3
5.95415e-106	0.341332	0.898	0.749	1.42024e-101	1	uqcrfs1
5.95794e-106	0.335591	0.909	0.752	1.42115e-101	1	ndufb3
4.16759e-105	0.276986	0.558	0.286	9.94094e-101	1	cspp1a
7.51174e-105	0.349465	0.905	0.783	1.79178e-100	1	psmd7
1.15593e-104	0.291154	0.633	0.36	2.75724e-100	1	clta
1.49842e-104	0.256288	0.416	0.202	3.57418e-100	1	med6
1.86413e-104	0.255286	0.471	0.235	4.44652e-100	1	ppm1g
2.45865e-104	0.317354	0.837	0.587	5.86462e-100	1	nsa2
2.88784e-104	0.251445	0.374	0.172	6.88836e-100	1	bcap31
3.19355e-104	0.258079	0.289	0.116	7.61757e-100	1	rtn1a
5.37942e-104	0.259417	0.371	0.171	1.28315e-99	1	tmed7
5.44007e-104	0.262292	0.421	0.204	1.29762e-99	1	lhfpl2a
6.56574e-104	0.255009	0.472	0.237	1.56613e-99	1	atp6ap2
1.72779e-103	0.282984	0.667	0.39	4.12129e-99	1	itm2ba
2.05433e-103	0.264366	0.302	0.126	4.90019e-99	1	rsf1b.1
2.37547e-103	0.308586	0.757	0.489	5.66621e-99	1	lim2.2
1.38023e-102	0.255934	0.527	0.277	3.29227e-98	1	napab
1.51251e-102	0.281939	0.625	0.356	3.60779e-98	1	smndc1
4.40083e-102	0.327175	0.917	0.811	1.04973e-97	1	snrnp27
1.35277e-101	0.267767	0.518	0.277	3.22677e-97	1	psmg3
1.3778e-101	0.257803	0.498	0.257	3.28646e-97	1	si:ch1073-75f15.2
1.48554e-101	0.280484	0.639	0.366	3.54345e-97	1	si:ch73-167f10.1
1.75135e-101	0.264613	0.472	0.244	4.17749e-97	1	sfpq
1.78548e-101	0.285282	0.569	0.317	4.2589e-97	1	sinhcafl
2.68843e-101	0.265635	0.453	0.231	6.41271e-97	1	calua
5.89239e-101	0.329853	0.859	0.665	1.40551e-96	1	ndufa11
7.50481e-101	0.281583	0.616	0.353	1.79012e-96	1	ik
9.32018e-101	0.256346	0.444	0.223	2.22314e-96	1	csnk1g2b
1.80327e-100	0.267237	0.609	0.345	4.30133e-96	1	med10
2.35887e-100	0.251739	0.369	0.171	5.62661e-96	1	pspc1
2.53439e-100	0.251803	0.33	0.146	6.04528e-96	1	kmt5c
5.05515e-100	0.336996	0.794	0.561	1.20581e-95	1	mdh1aa
1.18278e-99	0.255628	0.533	0.288	2.82129e-95	1	si:ch211-140m22.7
1.22638e-99	0.2768	0.631	0.349	2.92529e-95	1	hsd3b7
1.44474e-99	0.287797	0.536	0.291	3.44615e-95	1	wdr60
2.24963e-99	0.261938	0.373	0.177	5.36604e-95	1	znf318
2.92845e-99	0.294899	0.713	0.435	6.98524e-95	1	eif2s1b
4.15937e-99	0.261343	0.4	0.195	9.92134e-95	1	cdk8
5.62145e-99	0.253691	0.357	0.166	1.34088e-94	1	xrcc5
5.97774e-99	0.260296	0.399	0.194	1.42587e-94	1	atg9b
5.99994e-99	0.267837	0.376	0.179	1.43117e-94	1	lyar
1.26981e-98	0.269959	0.507	0.268	3.02888e-94	1	pip5k1ab
5.7698e-97	0.317234	0.831	0.614	1.37627e-92	1	si:ch211-22i13.2
1.35189e-96	0.250366	0.434	0.22	3.22466e-92	1	chchd2
1.15119e-95	0.254005	0.512	0.278	2.74594e-91	1	mrpl41
1.25917e-95	0.253047	0.314	0.139	3.00349e-91	1	xpc
3.37054e-95	0.256602	0.506	0.273	8.03976e-91	1	ndufs3
5.02527e-94	0.295	0.52	0.288	1.19868e-89	1	wu:fj29h11
6.05437e-93	0.299225	0.972	0.917	1.44415e-88	1	STMP1
1.27692e-92	0.280535	0.942	0.813	3.04583e-88	1	prdx2
1.47399e-92	0.256028	0.411	0.21	3.51591e-88	1	mrpl53
1.80384e-92	0.262842	0.697	0.425	4.30269e-88	1	ndufs2
2.19584e-92	0.2837	0.699	0.438	5.23773e-88	1	tfpt
2.81034e-92	0.25517	1	0.994	6.70352e-88	1	h2ax1
4.73671e-92	0.253409	0.386	0.192	1.12985e-87	1	ttc5
5.33101e-92	0.272623	0.626	0.366	1.27161e-87	1	usp1
9.70678e-92	0.310934	0.902	0.785	2.31536e-87	1	si:ch1073-325m22.2
1.80693e-91	0.250104	0.363	0.176	4.31007e-87	1	slu7
2.06348e-91	0.269812	0.596	0.347	4.92201e-87	1	ppp6r3
4.32958e-91	0.325502	0.907	0.795	1.03273e-86	1	psmd1
2.21623e-90	0.318692	0.846	0.643	5.28639e-86	1	ndufs5
4.21169e-90	0.315429	0.664	0.408	1.00461e-85	1	msnb
2.52756e-89	0.261465	0.472	0.252	6.02898e-85	1	robo1
9.09706e-89	0.250613	0.528	0.298	2.16992e-84	1	dynlt3
1.1195e-88	0.252136	0.482	0.262	2.67035e-84	1	fundc1
3.68333e-88	0.287687	0.869	0.697	8.78585e-84	1	mki67
6.3764e-88	0.262657	0.456	0.247	1.52096e-83	1	calm2a
6.20205e-87	0.296541	0.899	0.773	1.47938e-82	1	atp5if1b
9.47645e-87	0.274968	0.826	0.609	2.26042e-82	1	vrk1
3.44899e-86	0.266621	0.818	0.571	8.22688e-82	1	eif3ea
4.16599e-86	0.293053	0.793	0.555	9.93714e-82	1	ndufa12
9.24033e-82	0.276224	0.886	0.705	2.2041e-77	1	ypel5
1.88214e-81	0.287943	0.925	0.827	4.48946e-77	1	psmb4
8.43379e-80	0.264432	0.791	0.552	2.01171e-75	1	cct3
1.38325e-77	0.279493	0.99	0.946	3.29946e-73	1	cks2
1.40074e-77	0.270162	0.764	0.529	3.34118e-73	1	psmd12
3.35148e-77	0.259456	0.775	0.533	7.99428e-73	1	vdac2
3.79039e-77	0.263116	0.914	0.767	9.04122e-73	1	atp6v1g1
8.54227e-77	0.272923	0.807	0.593	2.03759e-72	1	naa10
3.31108e-76	0.282512	0.913	0.812	7.89793e-72	1	psmb3
8.34113e-75	0.311086	0.882	0.769	1.98961e-70	1	supt16h
3.27764e-74	0.260574	0.848	0.654	7.81814e-70	1	psmc5
1.00825e-73	0.261779	0.884	0.735	2.40499e-69	1	sarnp
1.15066e-73	0.266947	0.773	0.558	2.74468e-69	1	meaf6
1.17277e-73	0.26668	0.85	0.662	2.79741e-69	1	myl12.2
7.38396e-70	0.252643	0.595	0.375	1.7613e-65	1	atp2b1a
1.30952e-66	0.251027	0.899	0.771	3.12361e-62	1	ndufa3
6.7244e-59	0.25465	0.83	0.657	1.60397e-54	1	si:ch1073-314i13.4
4.18654e-55	0.268107	0.941	0.89	9.98616e-51	1	ndufb2
0	2.37352	0.832	0.153	0	2	si:dkey-151m22.8
0	2.30218	0.854	0.186	0	2	si:ch73-367j5.3
0	2.18423	0.833	0.177	0	2	pimr93
0	2.09467	0.785	0.199	0	2	si:dkey-6f10.3
0	1.95873	0.739	0.123	0	2	si:dkey-234d14.2
0	1.6732	0.599	0.08	0	2	si:ch211-209f23.3
0	1.5286	0.534	0.07	0	2	CABZ01052527.1
0	1.5086	0.598	0.102	0	2	si:dkeyp-87a6.2
0	1.47219	0.552	0.11	0	2	CR385067.1
0	1.33453	0.639	0.215	0	2	styk1b
0	1.30476	0.472	0.058	0	2	si:ch211-209f23.7
0	1.27411	0.506	0.091	0	2	CABZ01068177.1
0	1.25332	0.577	0.219	0	2	CU896647.1
0	1.23595	0.428	0.072	0	2	si:dkey-249p7.4
0	1.18837	0.398	0.043	0	2	pimr138
0	1.17565	1	0.841	0	2	ckba
0	1.14804	0.36	0.04	0	2	CU104716.1
0	1.14773	0.369	0.041	0	2	si:ch211-195h23.4
0	1.13803	0.999	0.728	0	2	TPGS1
0	1.13323	0.394	0.049	0	2	si:ch211-190k17.19
0	1.13305	0.999	0.742	0	2	ccdc173
0	1.13102	0.394	0.046	0	2	tssk6
0	1.12701	1	0.862	0	2	zgc:56699
0	1.1101	0.558	0.241	0	2	si:ch211-271e10.1
0	1.09766	0.999	0.769	0	2	cfap299
0	1.08476	1	0.752	0	2	enkur
0	1.06891	0.355	0.034	0	2	BX571955.1
0	1.03884	0.999	0.751	0	2	si:ch211-248e11.2
0	1.0257	0.999	0.727	0	2	pvalb6
0	1.01225	1	0.775	0	2	cfap126
0	1.00698	1	0.782	0	2	dnali1
0	1.00279	0.394	0.061	0	2	si:ch211-230g14.3
0	0.988515	0.415	0.081	0	2	si:dkey-219e20.2
0	0.986539	1	0.759	0	2	tekt1
0	0.982461	1	0.842	0	2	rarres3l
0	0.972794	0.345	0.048	0	2	pimr133
0	0.972496	0.366	0.058	0	2	FQ378040.1
0	0.968422	0.312	0.035	0	2	si:ch73-190f9.4
0	0.965507	0.289	0.027	0	2	CR762480.1
0	0.96228	0.997	0.582	0	2	si:ch211-242f23.3
0	0.960732	0.999	0.824	0	2	cfap20
0	0.959778	0.351	0.045	0	2	nkd3l
0	0.959426	0.375	0.049	0	2	AL928866.1
0	0.954203	0.999	0.796	0	2	ribc1
0	0.948595	0.998	0.738	0	2	si:ch211-163l21.7
0	0.947935	0.997	0.674	0	2	ube2h
0	0.946376	0.999	0.797	0	2	rab36
0	0.941735	0.37	0.074	0	2	si:ch211-280a23.2
0	0.936343	0.302	0.024	0	2	si:dkey-199f5.3
0	0.934015	0.999	0.729	0	2	fank1
0	0.927654	0.33	0.064	0	2	si:ch73-223f5.2
0	0.917417	0.997	0.641	0	2	leng9
0	0.914152	0.32	0.029	0	2	si:dkey-201i6.8
0	0.912946	0.978	0.634	0	2	cby1
0	0.907412	0.999	0.792	0	2	si:dkey-27p23.3
[truncated: 7,249 more rows]
