# Supplementary material for: Single Cell Transcriptome Sequencing of Zebrafish Testis Revealed Novel Spermatogenesis Marker Genes and Stronger Leydig-Germ Cell Paracrine Interactions
Source: Front Genet. 2022 Mar 11;13:851719. doi: 10.3389/fgene.2022.851719 (PMC8961980; doi:10.3389/fgene.2022.851719)
Supplement: Supplementary file 3 [file Table6.xlsx]

## Sheet: Male Infertility Genes
Variant and risk allele	P-value	P-value annotation	RAF	OR	Beta	CI	Mapped gene	Reported trait	Trait(s)	Study accession	Location	Marker Genes In Zebrafish
rs6068020-<b>?</b>	5 x 10-7	(azoospermia)	0.49	'-	'-	'-	RNU7-6P	Male infertility	male infertility	GCST000412	20:51943113	NO
rs9814870-<b>?</b>	7 x 10-7	(oligozoospermia)	0.15	'-	'-	'-	CLASP2	Male infertility	male infertility	GCST000412	3:95969999	YES
rs10841496-<b>?</b>	5 x 10-7	(azoospermia)	0.58	'-	'-	'-	PDE3A	Male infertility	male infertility	GCST000412	12:20368720	NO
rs10848911-<b>?</b>	4 x 10-6	(azoospermia)	0.11	'-	'-	'-	CRACR2A	Male infertility	male infertility	GCST000412	12:3705072	YES
rs7192-<b>T</b>	3 x 10-6		0.26	1.29	'-	[NR]	HLA-DRA	Non-obstructive azoospermia	azoospermia	GCST001494	6:32443869	NO
rs12097821-<b>?</b>	6 x 10-10		NR	1.25	'-	[1.17-1.34]	MTATP6P14	Non-obstructive azoospermia	azoospermia	GCST001362	1:106793679	NO
rs2477686-<b>?</b>	6 x 10-12		NR	1.39	'-	[1.26-1.52]	PLCH2	Non-obstructive azoospermia	azoospermia	GCST001362	1:2461209	NO
rs10842262-<b>?</b>	2 x 10-9		NR	1.23	'-	[1.15-1.32]	SOX5	Non-obstructive azoospermia	azoospermia	GCST001362	12:24031610	YES
rs6080550-<b>?</b>	2 x 10-9		NR	1.27	'-	[1.17-1.37]	CKAP2LP1	Non-obstructive azoospermia	azoospermia	GCST001362	20:1778944	NO
