# Supplementary material for: Single Cell Transcriptome Sequencing of Zebrafish Testis Revealed Novel Spermatogenesis Marker Genes and Stronger Leydig-Germ Cell Paracrine Interactions
Source: Front Genet. 2022 Mar 11;13:851719. doi: 10.3389/fgene.2022.851719 (PMC8961980; doi:10.3389/fgene.2022.851719)
Supplement: Supplementary file 5 [file Table4.xlsx]

## Sheet: SPG2 vs SPG1
gene	p_val	avg_log2FC	pct.1	pct.2	p_val_adj
hist1h4l.11	0	3.31529	0.999	0.401	0
zgc:153409	0	2.85309	1	0.817	0
hist1h4l.6	0	2.6552	0.982	0.26	0
hist1h4l.16	0	2.41036	0.981	0.176	0
si:dkey-108k21.10	0	2.41034	0.988	0.22	0
si:ch211-113a14.12	0	2.3717	0.966	0.162	0
si:ch211-113a14.24	0	2.31191	0.971	0.128	0
zgc:153405	0	2.06398	0.95	0.102	0
zgc:194989	0	1.91467	0.914	0.144	0
hist1h2a6	0	1.87479	0.901	0.131	0
zgc:173552.3	0	1.83399	0.917	0.166	0
CU457819.1	0	1.80629	0.918	0.129	0
si:ch211-113a14.18	0	1.77584	0.921	0.105	0
si:dkey-261m9.12	0	1.71901	0.89	0.093	0
zgc:110425	3.23975e-244	1.68536	0.988	0.775	7.72777e-240
si:ch1073-153i20.4	0	1.61529	0.873	0.168	0
hist1h4l.10	0	1.38073	0.804	0.064	0
si:dkey-108k21.21	2.54209e-304	1.36874	0.802	0.127	6.06364e-300
zgc:173552.5	0	1.32867	0.784	0.065	0
si:ch73-368j24.11	0	1.31934	0.846	0.145	0
zgc:173587	0	1.29974	0.782	0.07	0
si:ch211-113a14.19	0	1.24226	0.755	0.05	0
h3f3b.1	1.26201e-249	1.19625	0.998	0.959	3.01027e-245
hist2h3c	1.67189e-261	1.14484	0.7	0.089	3.98796e-257
zgc:173552	1.00213e-276	1.14248	0.747	0.102	2.39039e-272
si:ch211-113a14.19.2	9.66473e-288	1.12961	0.666	0.044	2.30533e-283
hist1h2a11.2	7.27874e-301	1.09706	0.706	0.053	1.7362e-296
rrm2	6.02936e-156	1.07861	0.903	0.596	1.43818e-151
si:ch73-36p18.1	6.02312e-240	1.07744	0.688	0.101	1.4367e-235
si:ch211-113a14.19.4	2.34497e-249	1.05886	0.612	0.048	5.59346e-245
tubb2b	1.51799e-185	1.03675	0.997	0.924	3.62086e-181
si:dkey-23a13.17	3.10476e-220	1.0153	0.671	0.11	7.40578e-216
CU459186.2	2.35173e-269	1.0113	0.647	0.049	5.60959e-265
zgc:173552.2	9.23434e-288	1.00197	0.663	0.041	2.20267e-283
stmn1a	1.217e-121	0.97352	0.928	0.636	2.9029e-117
si:dkey-108k21.19	3.87832e-262	0.966521	0.637	0.048	9.25097e-258
zgc:163061.1	1.76125e-231	0.958336	0.664	0.093	4.2011e-227
ano9a.1	4.66367e-274	0.949693	0.632	0.037	1.11243e-269
hist1h2a3.4	1.39668e-239	0.934147	0.566	0.032	3.3315e-235
fbxo5	1.23268e-200	0.913464	0.779	0.212	2.94031e-196
hmga1a	4.91364e-158	0.909826	0.975	0.781	1.17205e-153
tuba8l4	8.08765e-165	0.907198	1	0.973	1.92915e-160
CU459186.5	6.72271e-247	0.906526	0.599	0.042	1.60357e-242
lbr	6.92922e-161	0.873151	0.959	0.668	1.65283e-156
mibp	2.29e-133	0.863148	0.696	0.256	5.46233e-129
mki67	1.14923e-126	0.839294	0.944	0.653	2.74126e-122
si:ch211-113a14.19.3	1.31517e-235	0.836726	0.557	0.031	3.13708e-231
h2ax	5.76425e-168	0.833734	0.782	0.273	1.37495e-163
si:ch211-113a14.11	1.32162e-239	0.817745	0.57	0.034	3.15247e-235
hist1h2a1	3.23364e-235	0.807756	0.551	0.029	7.71319e-231
hist1h2a5	1.41266e-237	0.78359	0.552	0.027	3.36962e-233
sumo3b	3.82856e-121	0.7831	0.94	0.699	9.13225e-117
si:ch73-281n10.2	1.14292e-120	0.779657	0.974	0.674	2.72622e-116
dut	1.38017e-159	0.761278	0.993	0.952	3.29211e-155
hmgb2a	1.63186e-159	0.759931	0.997	0.958	3.89247e-155
hist1h2a11.4	6.07042e-190	0.759404	0.492	0.037	1.44798e-185
hist1h2a3.1	3.42528e-225	0.75783	0.541	0.032	8.17031e-221
banf1	7.15932e-163	0.756045	0.983	0.914	1.70771e-158
FP236812.1	1.31257e-213	0.744797	0.499	0.022	3.13088e-209
si:dkey-23a13.21	1.75208e-175	0.729484	0.522	0.064	4.17923e-171
FP236630.1	1.76611e-192	0.726709	0.497	0.037	4.2127e-188
pcna	1.6812e-84	0.721669	0.968	0.896	4.01018e-80
hist1h2a10	2.59635e-167	0.711272	0.475	0.048	6.19307e-163
zgc:171759.4	1.27414e-195	0.710558	0.504	0.038	3.0392e-191
tubb4b	5.80654e-133	0.704491	1	0.961	1.38503e-128
dek	1.77294e-110	0.70357	0.963	0.737	4.22899e-106
rrm2.1	4.10539e-39	0.69812	0.492	0.307	9.79259e-35
CU302436.1	6.93737e-204	0.689421	0.499	0.029	1.65477e-199
hist1h2a11.1	9.6281e-189	0.688832	0.483	0.033	2.29659e-184
zgc:113983	1.08448e-163	0.684563	0.52	0.073	2.58682e-159
zgc:173552.1	2.74265e-210	0.67529	0.485	0.019	6.54204e-206
pclaf	9.05492e-87	0.6635	0.92	0.765	2.15987e-82
hist1h4l.14	3.07753e-183	0.657864	0.466	0.03	7.34083e-179
hist1h2a11.3	9.32801e-163	0.644377	0.432	0.032	2.22501e-158
hist1h2a2	1.00485e-177	0.640503	0.477	0.039	2.39686e-173
CU457819.5	2.63557e-176	0.625592	0.483	0.043	6.28663e-172
ccna2	9.60375e-97	0.612586	0.718	0.33	2.29078e-92
si:ch1073-159d7.7	2.48742e-140	0.60979	0.437	0.053	5.93324e-136
zgc:110540	7.21106e-81	0.602754	0.604	0.263	1.72006e-76
hist1h4l.17	8.57675e-183	0.595964	0.435	0.019	2.04581e-178
nucks1b	8.14896e-85	0.590688	0.776	0.438	1.94377e-80
hist1h4l.23	1.06175e-180	0.5887	0.424	0.016	2.53259e-176
smc2	4.49624e-80	0.569207	0.645	0.302	1.07249e-75
FP325123.1	7.31746e-146	0.567959	0.423	0.041	1.74543e-141
hist1h4l.2	6.89211e-169	0.562838	0.411	0.019	1.64398e-164
e2f8	1.27332e-56	0.556514	0.542	0.267	3.03724e-52
org	3.47293e-82	0.555276	0.915	0.697	8.28397e-78
cfl1	1.5241e-71	0.546646	0.962	0.769	3.63543e-67
hist1h4l.1	8.76277e-151	0.545462	0.389	0.024	2.09018e-146
CU457819.2	2.80546e-146	0.544704	0.401	0.032	6.69186e-142
hist1h2a3	4.65877e-151	0.542915	0.408	0.031	1.11126e-146
BX927253.1	1.35567e-55	0.539126	0.736	0.475	3.23368e-51
si:ch211-113a14.19.1	3.48707e-156	0.534869	0.378	0.015	8.31771e-152
srsf5a	1.21147e-83	0.534738	0.966	0.872	2.88971e-79
hist1h4l.8	2.71406e-154	0.528211	0.372	0.015	6.47385e-150
FQ312024.1	4.54845e-140	0.527164	0.355	0.019	1.08494e-135
ddx4	8.05673e-63	0.524831	1	0.932	1.92177e-58
esco2	3.36256e-88	0.518896	0.984	0.908	8.0207e-84
CU457819.3	2.75902e-144	0.514598	0.366	0.02	6.58109e-140
CABZ01058261.1	1.18389e-63	0.514045	0.733	0.414	2.82393e-59
hist1h2a4	1.99519e-152	0.503568	0.368	0.014	4.75912e-148
setb	1.51791e-83	0.501144	0.994	0.945	3.62068e-79
syncrip	1.96013e-76	0.501054	0.986	0.911	4.6755e-72
hist1h2a3.3	5.29899e-154	0.500784	0.359	0.01	1.26397e-149
cnbpb	1.13726e-54	0.498386	0.858	0.578	2.71271e-50
si:ch211-288g17.3	1.16006e-64	0.49606	0.976	0.784	2.76709e-60
slbp	2.61717e-54	0.494774	0.888	0.78	6.24274e-50
CU459186.3	5.5075e-123	0.487847	0.364	0.035	1.3137e-118
hist1h4l.3	7.98096e-144	0.486283	0.36	0.018	1.9037e-139
rbbp4	2.94859e-58	0.483631	0.929	0.795	7.03326e-54
actb1	7.86435e-57	0.480626	0.975	0.884	1.87588e-52
si:dkey-108k21.14	2.33752e-123	0.475323	0.379	0.041	5.57568e-119
ahcy	2.78044e-64	0.471316	0.88	0.596	6.63217e-60
rad21l1	3.69382e-66	0.470694	0.865	0.682	8.81087e-62
pfn2	1.2034e-48	0.467578	0.794	0.546	2.87047e-44
H3C10	3.18755e-136	0.462804	0.354	0.021	7.60326e-132
hist1h2ba	1.13058e-130	0.461895	0.345	0.021	2.69678e-126
zgc:171759.1	4.72933e-130	0.457966	0.357	0.026	1.12809e-125
si:ch211-113a14.22.2	5.33378e-127	0.456288	0.339	0.022	1.27227e-122
ctcf	1.98072e-42	0.452943	0.699	0.473	4.72461e-38
spra	1.31245e-51	0.441002	0.526	0.257	3.13058e-47
hmgn7	5.38547e-59	0.439797	0.966	0.839	1.2846e-54
hist1h2a11	2.49444e-131	0.437363	0.318	0.011	5.94999e-127
dnph1	1.42588e-38	0.431787	0.743	0.537	3.40116e-34
si:ch1073-153i20.5	6.33493e-115	0.420689	0.301	0.017	1.51107e-110
ywhaqa	2.64027e-50	0.41939	0.938	0.758	6.29784e-46
seta	2.3745e-76	0.417512	0.992	0.978	5.66389e-72
slc7a3a	4.33524e-44	0.414425	0.736	0.498	1.03408e-39
si:ch211-226l4.6	9.56273e-47	0.412918	0.933	0.834	2.281e-42
calm1b	8.71619e-47	0.406384	0.76	0.499	2.07907e-42
zgc:163061	9.77441e-102	0.40177	0.319	0.034	2.33149e-97
si:ch211-173m16.2	1.44573e-34	0.396797	0.718	0.536	3.44851e-30
si:dkey-6i22.5	3.73337e-43	0.390717	0.666	0.422	8.9052e-39
CR762436.2	4.42635e-108	0.383977	0.29	0.018	1.05582e-103
nutf2l	2.37087e-58	0.383053	0.982	0.949	5.65523e-54
krcp	2.45516e-53	0.382018	0.48	0.206	5.85629e-49
hnrnpabb	6.46517e-48	0.379983	0.993	0.946	1.54214e-43
CU459186.4	2.09047e-108	0.37957	0.293	0.019	4.98639e-104
unga	1.42533e-45	0.374117	0.904	0.748	3.39985e-41
asf1bb	5.08082e-34	0.370787	0.751	0.584	1.21193e-29
eif4a1a	2.44428e-39	0.367388	0.719	0.479	5.83035e-35
ncapg	1.10353e-42	0.367007	0.66	0.396	2.63225e-38
jpt2	1.83252e-40	0.363778	0.591	0.354	4.3711e-36
ran	1.00278e-66	0.36364	1	0.992	2.39192e-62
hist1h2a10.1	8.60748e-106	0.36309	0.287	0.018	2.05314e-101
ppiab	3.77364e-66	0.362095	0.998	0.991	9.00126e-62
eef2b	3.21447e-56	0.360347	0.997	0.983	7.66747e-52
zgc:112234.3	4.28746e-92	0.358872	0.282	0.027	1.02269e-87
anp32b	1.28148e-36	0.35772	0.882	0.794	3.05671e-32
pho	3.50004e-28	0.356355	0.817	0.573	8.34865e-24
tomm20a	5.57545e-38	0.354976	0.856	0.621	1.32991e-33
si:dkeyp-93d12.1	4.53618e-35	0.354967	0.678	0.428	1.08201e-30
phf20b	2.37187e-38	0.354445	0.653	0.391	5.65763e-34
pabpn1	3.00137e-38	0.3542	0.923	0.82	7.15917e-34
hmgn6	2.88521e-36	0.353832	0.743	0.522	6.88208e-32
si:ch211-113a14.22.1	2.05079e-103	0.353697	0.273	0.015	4.89176e-99
nap1l1	2.00605e-40	0.351998	0.955	0.865	4.78504e-36
snrpf	1.01814e-52	0.351022	0.99	0.975	2.42856e-48
si:ch73-368j24.12	1.3017e-73	0.350998	0.286	0.046	3.10494e-69
snrpd1	6.86952e-53	0.350863	0.993	0.987	1.63859e-48
hist1h4l.9	1.80964e-89	0.350751	0.262	0.021	4.31654e-85
usp1	2.71426e-36	0.350499	0.864	0.707	6.47433e-32
kpnb1	5.60922e-31	0.347811	0.581	0.38	1.33797e-26
hist1h4l.7	6.33856e-113	0.344019	0.268	0.007	1.51194e-108
si:ch211-156b7.4	1.5625e-28	0.343181	0.779	0.61	3.72704e-24
myb	1.10767e-53	0.342946	0.353	0.112	2.64214e-49
ctdspl2b	4.26905e-42	0.341703	0.475	0.226	1.0183e-37
hist1h4l.20	6.00415e-89	0.339769	0.251	0.018	1.43217e-84
hcfc1a	4.82641e-31	0.339288	0.646	0.443	1.15124e-26
marcksb	4.90461e-35	0.338536	0.927	0.812	1.1699e-30
ywhaqb	6.28079e-32	0.336808	0.788	0.634	1.49816e-27
cbx3a	3.32267e-50	0.335157	0.992	0.965	7.92557e-46
snrpe	2.48309e-38	0.332183	0.971	0.909	5.9229e-34
pole4	4.75213e-33	0.330543	0.911	0.791	1.13353e-28
ube2nb	4.81135e-37	0.330457	0.697	0.444	1.14765e-32
hcfc1b	5.05255e-28	0.328817	0.834	0.686	1.20519e-23
cdkn2aipnl	2.47589e-33	0.326159	0.798	0.602	5.90574e-29
hist1h2a3.2	4.61583e-86	0.325855	0.238	0.015	1.10101e-81
zgc:171759.3	3.32913e-83	0.325429	0.256	0.024	7.94098e-79
srsf2a	7.25642e-34	0.324447	0.837	0.666	1.73087e-29
bub3	2.93275e-32	0.324293	0.708	0.507	6.99548e-28
cpsf6	5.49922e-33	0.323914	0.736	0.538	1.31173e-28
baz1b	2.21735e-15	0.323685	0.672	0.565	5.28904e-11
cnbpa	3.27635e-30	0.323145	0.816	0.591	7.81508e-26
si:dkey-108k21.11	2.0752e-93	0.322953	0.237	0.01	4.94998e-89
ranbp1	2.36206e-30	0.322204	0.825	0.644	5.63422e-26
si:dkey-23a13.22	1.07811e-75	0.32053	0.242	0.025	2.57161e-71
cdk1	2.89406e-46	0.317904	0.707	0.372	6.90319e-42
aif1l	1.46023e-35	0.317428	0.493	0.263	3.48308e-31
cnp	1.58697e-28	0.312534	0.762	0.573	3.78541e-24
gstr	1.96203e-42	0.312521	0.995	0.977	4.68002e-38
sinhcafl.1	2.2493e-34	0.311706	0.514	0.285	5.36527e-30
zgc:112234.8	1.43018e-67	0.310156	0.262	0.041	3.41141e-63
aurkb	2.50727e-32	0.309721	0.729	0.495	5.98058e-28
top2a	3.76466e-29	0.30927	0.928	0.841	8.97983e-25
hnrnpa3	1.16593e-29	0.307952	0.769	0.606	2.7811e-25
myl12.1	3.26925e-34	0.307891	0.985	0.889	7.79815e-30
srrt	5.57379e-25	0.307457	0.586	0.4	1.32952e-20
cdca5	3.92476e-30	0.305355	0.829	0.675	9.36173e-26
zgc:153681	7.87175e-33	0.304218	0.519	0.292	1.87765e-28
piwil1	8.62501e-39	0.303773	0.994	0.98	2.05732e-34
khdrbs1a	8.46273e-43	0.298159	0.998	0.99	2.01861e-38
serbp1a	3.38054e-32	0.296361	0.997	0.942	8.06359e-28
rnaseh2a	2.70225e-22	0.29552	0.678	0.523	6.44569e-18
FP236812.2	4.53991e-89	0.295507	0.231	0.011	1.08291e-84
si:dkey-23i12.5	3.37159e-28	0.294242	0.866	0.686	8.04226e-24
hist1h4l.15	3.12862e-88	0.293621	0.228	0.01	7.4627e-84
rrm1	6.12181e-22	0.292144	0.62	0.452	1.46023e-17
hp1bp3	1.17743e-29	0.290907	0.796	0.515	2.80852e-25
hnrnpaba	4.57671e-28	0.289317	0.91	0.801	1.09168e-23
CR354435.1	6.57619e-81	0.28889	0.223	0.014	1.56862e-76
skp2	3.1555e-34	0.288137	0.416	0.201	7.52681e-30
chaf1a	1.33381e-25	0.287294	0.957	0.861	3.18154e-21
creb1a	9.31766e-22	0.286325	0.64	0.481	2.22254e-17
ube2t	7.05992e-26	0.285561	0.729	0.563	1.684e-21
zgc:112234.7	1.16348e-71	0.281724	0.218	0.019	2.77524e-67
hist1h4l.21	5.8692e-66	0.281291	0.202	0.018	1.39998e-61
rpl4	7.337e-35	0.280603	0.993	0.982	1.7501e-30
parp1	8.52639e-21	0.279683	0.826	0.718	2.0338e-16
zgc:112234.4	3.11323e-62	0.277644	0.228	0.032	7.42598e-58
ddx39ab	2.80795e-24	0.276727	0.831	0.704	6.6978e-20
ss18l2	3.08097e-25	0.276151	0.815	0.655	7.34903e-21
kif4	2.3658e-35	0.27609	0.308	0.119	5.64315e-31
actl6a	1.9979e-23	0.276008	0.697	0.541	4.76558e-19
lmnb2	3.32539e-25	0.275338	0.451	0.263	7.93206e-21
rfc5	1.03247e-21	0.273415	0.676	0.508	2.46275e-17
CR762436.1	6.45302e-77	0.27308	0.216	0.014	1.53924e-72
CABZ01005379.1	1.34019e-20	0.272977	0.822	0.711	3.19675e-16
ccnf	9.68176e-30	0.272729	0.521	0.289	2.30939e-25
zgc:112234.2	7.6006e-61	0.272589	0.225	0.032	1.81297e-56
taf15	1.4799e-26	0.271666	0.901	0.759	3.53002e-22
sox19b	2.71252e-39	0.270618	0.345	0.133	6.47018e-35
myo18ab	2.48172e-20	0.268738	0.405	0.247	5.91964e-16
zgc:112234.5	5.77962e-74	0.268046	0.205	0.013	1.37861e-69
CR354435.2	2.51944e-77	0.267262	0.203	0.01	6.00963e-73
nop10	2.68136e-23	0.267109	0.901	0.717	6.39585e-19
ncl	6.52062e-22	0.266519	0.953	0.887	1.55536e-17
kalrnb	1.31914e-19	0.266078	0.585	0.427	3.14655e-15
txnrd3	1.79665e-21	0.265595	0.652	0.494	4.28555e-17
nrf1	4.98631e-25	0.264329	0.487	0.295	1.18939e-20
rps3a	6.00896e-61	0.262118	1	0.999	1.43332e-56
zgc:112234.9	4.67594e-63	0.261262	0.213	0.025	1.11535e-58
dkc1	5.07275e-24	0.260591	0.798	0.535	1.21e-19
ctdp1	3.81293e-26	0.25972	0.428	0.237	9.09498e-22
cast	1.19719e-29	0.259268	0.397	0.197	2.85565e-25
sumo3a	5.1246e-28	0.25916	0.972	0.93	1.22237e-23
bysl	4.14865e-22	0.258652	0.678	0.502	9.89577e-18
rpl18a	5.69085e-48	0.256225	1	0.998	1.35744e-43
map2k6	1.41873e-26	0.255413	0.586	0.358	3.38409e-22
zgc:114046	1.68102e-60	0.255335	0.211	0.026	4.00973e-56
eif3s10	5.53826e-17	0.253969	0.682	0.53	1.32104e-12
hnrnpa0b	2.67102e-23	0.253948	0.947	0.814	6.37117e-19
si:dkey-230p4.1	6.00624e-15	0.253879	0.738	0.597	1.43267e-10
si:dkey-261m9.6	1.68348e-66	0.253555	0.201	0.017	4.0156e-62
rsf1b.1	3.60438e-20	0.251966	0.461	0.291	8.59754e-16
knl1	1.12942e-22	0.251806	0.355	0.188	2.694e-18
spc24	6.86615e-24	0.251506	0.404	0.224	1.63778e-19
pfn2l	1.44986e-21	0.251335	0.91	0.778	3.45836e-17
rfc3	4.01871e-17	0.251149	0.619	0.479	9.58584e-13
cenpe	1.04504e-23	0.250985	0.439	0.247	2.49273e-19
tuba1c	4.8531e-22	0.25046	0.665	0.464	1.15761e-17
dedd1	5.88853e-17	-0.250128	0.373	0.536	1.40459e-12
chmp2a	8.23889e-17	-0.250166	0.274	0.431	1.96522e-12
lim2.2	2.02318e-14	-0.250279	0.413	0.54	4.82589e-10
gmppaa	2.35606e-16	-0.250655	0.277	0.43	5.61992e-12
yipf6	4.6421e-21	-0.250709	0.142	0.305	1.10728e-16
bzw1b	1.52244e-17	-0.250991	0.389	0.545	3.63147e-13
odf3b	2.28195e-10	-0.251122	0.141	0.245	5.44314e-06
elocb	6.20643e-17	-0.251309	0.693	0.795	1.48042e-12
selenow1	4.68715e-15	-0.251878	0.636	0.748	1.11803e-10
orc6	6.21142e-25	-0.252326	0.109	0.282	1.48161e-20
sf3b2	3.82247e-16	-0.252372	0.595	0.721	9.11774e-12
psmd14	8.39595e-16	-0.252439	0.682	0.758	2.00269e-11
apip	1.52635e-19	-0.252439	0.231	0.4	3.6408e-15
rab11ba	1.66291e-16	-0.252985	0.327	0.473	3.96653e-12
zgc:153665	1.51755e-18	-0.253185	0.122	0.27	3.61981e-14
sigmar1	6.3012e-22	-0.253225	0.244	0.427	1.50303e-17
vstm2l	2.51113e-23	-0.253226	0.107	0.271	5.98979e-19
chchd6b	2.06104e-16	-0.253592	0.433	0.569	4.91619e-12
lrriq1	1.12296e-24	-0.253838	0.063	0.218	2.6786e-20
si:ch211-209a2.2	7.18901e-14	-0.253861	0.189	0.319	1.7148e-09
ssr4	4.50632e-17	-0.254419	0.623	0.73	1.07489e-12
tuba1b	3.41348e-11	-0.25468	0.356	0.47	8.14217e-07
sec61b	3.97414e-14	-0.255149	0.631	0.74	9.47952e-10
higd2a	1.19939e-22	-0.255287	0.167	0.343	2.86091e-18
ift46	1.41133e-14	-0.255385	0.476	0.614	3.36645e-10
smc6	2.91402e-24	-0.255416	0.085	0.246	6.95082e-20
si:ch73-111k22.3	5.82677e-15	-0.256228	0.136	0.269	1.38986e-10
ube2h	2.88382e-16	-0.256236	0.154	0.3	6.87877e-12
arl1	9.73285e-21	-0.256285	0.186	0.354	2.32158e-16
lsm1	1.00437e-18	-0.256774	0.214	0.374	2.39572e-14
maf1	2.72177e-18	-0.256931	0.224	0.392	6.49224e-14
gtf2a2	5.9237e-18	-0.2576	0.231	0.387	1.41298e-13
mdm2	2.74656e-17	-0.257609	0.25	0.407	6.55137e-13
capns1b	1.7039e-18	-0.258006	0.381	0.548	4.06432e-14
si:ch211-156j22.4	1.30639e-23	-0.258274	0.08	0.237	3.11614e-19
polr3f	1.16657e-21	-0.258372	0.23	0.41	2.78261e-17
rad17	2.20513e-23	-0.258508	0.214	0.403	5.25989e-19
cox7b	5.76857e-19	-0.25858	0.935	0.95	1.37598e-14
etfb	9.54239e-19	-0.258591	0.362	0.521	2.27615e-14
arf3a	3.74281e-22	-0.258654	0.1	0.256	8.92773e-18
nabp1a	7.49833e-24	-0.259284	0.14	0.316	1.78858e-19
vapal	9.10908e-15	-0.259434	0.483	0.608	2.17279e-10
mapre1b	2.35385e-18	-0.259895	0.327	0.488	5.61465e-14
psmd13	1.78069e-18	-0.260028	0.517	0.655	4.24748e-14
cfap298	1.01319e-18	-0.260769	0.268	0.435	2.41676e-14
pkma	1.07392e-22	-0.261545	0.18	0.36	2.56162e-18
C5HXorf56	5.08675e-18	-0.261595	0.293	0.45	1.21334e-13
ccdc113	8.90096e-18	-0.261666	0.134	0.284	2.12315e-13
ufsp2	1.95186e-20	-0.262291	0.159	0.321	4.65578e-16
CT027638.1	7.17191e-21	-0.263383	0.975	0.987	1.71071e-16
ndufa2	1.93772e-18	-0.263929	0.848	0.899	4.62204e-14
rplp2	5.33678e-36	-0.264252	0.999	1	1.27298e-31
meig1	6.13766e-14	-0.26492	0.206	0.343	1.46402e-09
faub	1.10691e-19	-0.26498	0.387	0.552	2.64032e-15
mt-co1	4.11617e-25	-0.265393	0.997	0.998	9.81829e-21
ahi1	3.47981e-19	-0.266244	0.359	0.532	8.3004e-15
ube2q1	7.57776e-22	-0.267479	0.171	0.343	1.80752e-17
si:dkey-185e18.7	2.25301e-15	-0.267574	0.374	0.511	5.3741e-11
pabpc1b	2.21791e-13	-0.267774	0.572	0.685	5.29039e-09
dmac2l	1.55094e-21	-0.2679	0.192	0.364	3.69945e-17
serp1	2.97018e-20	-0.268103	0.434	0.6	7.08476e-16
gnpda1	1.06479e-15	-0.268255	0.582	0.686	2.53985e-11
arl6	1.53454e-16	-0.268851	0.333	0.485	3.66034e-12
katnal1	3.90915e-25	-0.268951	0.107	0.279	9.32449e-21
ube2a	9.27401e-21	-0.269097	0.278	0.456	2.21213e-16
psma3	4.18737e-20	-0.269146	0.843	0.894	9.98813e-16
calua	7.80168e-19	-0.269535	0.281	0.443	1.86094e-14
tnnt2d	1.04895e-23	-0.270181	0.092	0.253	2.50206e-19
mthfs	5.79322e-20	-0.270349	0.221	0.399	1.38186e-15
smim7	3.19967e-24	-0.270392	0.185	0.373	7.63218e-20
kdm7aa	4.34395e-30	-0.270665	0.079	0.265	1.03616e-25
psmd6	1.36463e-18	-0.270668	0.418	0.574	3.25505e-14
PSMA2	8.81867e-19	-0.270724	0.661	0.78	2.10352e-14
ncor2	9.84619e-20	-0.271263	0.215	0.381	2.34861e-15
ndufb7	8.0258e-23	-0.271687	0.908	0.942	1.91439e-18
hsf2	9.81547e-22	-0.272007	0.266	0.45	2.34128e-17
brd8	3.37458e-18	-0.272854	0.387	0.541	8.04939e-14
zswim8	2.20915e-18	-0.27336	0.187	0.337	5.26949e-14
dnajc18	4.12301e-18	-0.273493	0.242	0.395	9.83462e-14
bbip1	2.2217e-16	-0.273675	0.714	0.804	5.29942e-12
dnal1.1	6.60678e-19	-0.2738	0.156	0.31	1.57592e-14
si:dkey-188i13.11	7.45102e-18	-0.273888	0.523	0.664	1.77729e-13
ppp4r2b	9.11173e-20	-0.274056	0.568	0.709	2.17342e-15
zgc:110339	2.15656e-17	-0.274617	0.488	0.62	5.14404e-13
bloc1s1	6.40928e-19	-0.275187	0.315	0.474	1.52881e-14
usf1l	1.39982e-20	-0.275733	0.497	0.65	3.339e-16
letm1	2.63424e-22	-0.275989	0.189	0.364	6.28344e-18
gtf2h5	1.07701e-18	-0.276054	0.435	0.589	2.56899e-14
ciapin1	8.60618e-19	-0.276076	0.505	0.665	2.05283e-14
exd1	1.65105e-13	-0.276167	0.432	0.546	3.93826e-09
CU896647.1	1.24206e-13	-0.276312	0.405	0.528	2.9627e-09
smc5	1.87416e-13	-0.277004	0.53	0.626	4.47042e-09
ap2s1	3.12425e-18	-0.277356	0.309	0.465	7.45227e-14
rabepk	1.90238e-16	-0.277891	0.21	0.359	4.53774e-12
vcp	1.58257e-18	-0.277986	0.844	0.884	3.77491e-14
spoplb	9.6691e-21	-0.278187	0.32	0.494	2.30637e-16
bida	7.19647e-18	-0.278254	0.744	0.824	1.71657e-13
ISCU	3.99203e-18	-0.278481	0.529	0.679	9.52219e-14
efcab2	1.42744e-20	-0.278613	0.153	0.319	3.40486e-16
ywhae1	1.24828e-20	-0.278983	0.608	0.743	2.97753e-16
dnai1.1	7.9024e-15	-0.279224	0.15	0.288	1.88496e-10
eef1db	5.85963e-19	-0.279355	0.811	0.879	1.3977e-14
SBNO2	1.96436e-24	-0.280501	0.097	0.263	4.68558e-20
gkap1	4.52007e-19	-0.280536	0.53	0.676	1.07817e-14
psmd4b	1.21844e-20	-0.28059	0.41	0.58	2.90634e-16
C9H2orf76	6.03775e-20	-0.280881	0.442	0.605	1.44018e-15
dnajc12	3.97763e-30	-0.281053	0.074	0.259	9.48784e-26
cep131	2.98361e-18	-0.281615	0.192	0.348	7.11681e-14
si:dkeyp-27c8.2	1.62641e-21	-0.281714	0.224	0.401	3.87948e-17
morc3a	9.70027e-15	-0.281831	0.825	0.855	2.3138e-10
gtf2e2	5.76114e-22	-0.281959	0.55	0.717	1.37421e-17
stat2	5.60597e-19	-0.28207	0.185	0.34	1.33719e-14
micu2	6.35651e-20	-0.282102	0.267	0.434	1.51622e-15
fank1	1.02798e-10	-0.282221	0.145	0.252	2.45203e-06
paip2b	1.40081e-21	-0.282239	0.658	0.772	3.34135e-17
zgc:123105	6.45255e-22	-0.282252	0.233	0.413	1.53913e-17
myl12.2	6.67252e-21	-0.282303	0.476	0.637	1.5916e-16
psmd7	2.26366e-20	-0.282982	0.775	0.867	5.39952e-16
rbm39b	7.26381e-24	-0.283063	0.236	0.427	1.73264e-19
rabl2	2.16579e-21	-0.283108	0.165	0.331	5.16607e-17
ufc1	1.9752e-22	-0.283333	0.236	0.417	4.71143e-18
taf11	5.9463e-21	-0.283821	0.623	0.748	1.41837e-16
tfg	1.55137e-22	-0.283911	0.256	0.438	3.70048e-18
crebzf	2.29854e-22	-0.284029	0.216	0.392	5.4827e-18
tekt1	1.67168e-10	-0.284698	0.148	0.255	3.98745e-06
dnali1	1.7827e-14	-0.28499	0.158	0.295	4.25228e-10
sumo1	3.56957e-16	-0.285062	0.345	0.506	8.5145e-12
acyp1	3.92226e-19	-0.285153	0.231	0.394	9.35576e-15
cyb5r1	1.82399e-21	-0.285398	0.289	0.471	4.35076e-17
mkrn4	3.89675e-23	-0.286159	0.24	0.43	9.29493e-19
rnf185	7.34635e-21	-0.286341	0.391	0.559	1.75232e-16
bccip	2.1813e-21	-0.28689	0.566	0.71	5.20306e-17
kdm1a	3.11074e-19	-0.28693	0.673	0.778	7.42004e-15
ribc2	2.6738e-18	-0.287469	0.168	0.32	6.37782e-14
alas1	2.20784e-17	-0.287527	0.431	0.573	5.26637e-13
tmem176l.1	5.60068e-25	-0.287801	0.201	0.392	1.33593e-20
moto	1.34931e-15	-0.288593	0.432	0.57	3.21851e-11
hspa5	8.11159e-16	-0.288653	0.609	0.707	1.93486e-11
gnb1a	8.33897e-17	-0.289444	0.975	0.963	1.9891e-12
vamp3	3.7664e-19	-0.289807	0.525	0.658	8.984e-15
DHDH	7.58642e-26	-0.289969	0.196	0.39	1.80959e-21
ubfd1	2.42821e-27	-0.290871	0.157	0.353	5.792e-23
apooa	1.66714e-20	-0.291056	0.244	0.408	3.97664e-16
daw1	1.22206e-16	-0.292484	0.207	0.354	2.91499e-12
uchl3	4.25652e-20	-0.292647	0.57	0.7	1.01531e-15
b2m	1.01147e-10	-0.294584	0.126	0.226	2.41266e-06
pop7	2.78359e-20	-0.29463	0.322	0.496	6.63971e-16
cplane2	1.68553e-25	-0.295783	0.151	0.334	4.02049e-21
bsdc1	6.67691e-25	-0.296181	0.167	0.35	1.59264e-20
ttc25	5.14193e-30	-0.296993	0.097	0.293	1.2265e-25
sarnp	4.19094e-19	-0.297111	0.654	0.765	9.99664e-15
uqcrc2b	4.30373e-22	-0.297417	0.472	0.633	1.02657e-17
sec63	2.89114e-18	-0.297683	0.513	0.649	6.89624e-14
ttc26	3.77523e-22	-0.298475	0.223	0.404	9.00505e-18
itm2ba	1.14465e-23	-0.29936	0.395	0.586	2.73034e-19
ndufs4	3.94728e-22	-0.299378	0.608	0.759	9.41545e-18
lhfpl2a	5.00525e-24	-0.299472	0.139	0.313	1.1939e-19
cox8b	4.91226e-17	-0.29967	0.923	0.942	1.17172e-12
uqcrq	2.73479e-21	-0.299707	0.853	0.913	6.52329e-17
pacrg	1.86869e-19	-0.299943	0.148	0.309	4.45738e-15
chtopa	1.80649e-22	-0.300862	0.653	0.772	4.30902e-18
si:dkey-28b4.8	1.40711e-24	-0.301085	0.161	0.342	3.35638e-20
lin37	9.26358e-21	-0.301376	0.396	0.561	2.20964e-16
ndufb4	6.06113e-22	-0.303053	0.858	0.897	1.44576e-17
serinc1	7.30374e-23	-0.304175	0.249	0.432	1.74216e-18
cox7a2a	1.07551e-25	-0.304388	0.937	0.951	2.56542e-21
bola3	4.36188e-26	-0.305089	0.295	0.495	1.04044e-21
cfap299	7.54853e-16	-0.30561	0.153	0.296	1.80055e-11
jmjd1cb	6.89773e-22	-0.305973	0.253	0.432	1.64532e-17
pvalb6	1.66302e-11	-0.307023	0.171	0.289	3.96679e-07
med19a	8.4322e-25	-0.307555	0.421	0.604	2.01133e-20
tspan3a	1.00597e-26	-0.307951	0.222	0.419	2.39954e-22
mycbp	2.37224e-19	-0.307975	0.945	0.952	5.6585e-15
trappc6b	2.94137e-30	-0.308189	0.147	0.351	7.01605e-26
atl3	4.63804e-21	-0.308465	0.431	0.599	1.10631e-16
isoc2	5.20309e-26	-0.308562	0.267	0.473	1.24109e-21
smndc1	1.57777e-23	-0.308616	0.523	0.68	3.76346e-19
atp6v0cb	8.04222e-21	-0.310173	0.378	0.534	1.91831e-16
tmem97	1.49878e-17	-0.310239	0.267	0.415	3.57503e-13
ndufs7	4.05772e-25	-0.310563	0.777	0.883	9.67888e-21
psmc6	3.68352e-23	-0.310772	0.426	0.598	8.78631e-19
psmc5	2.00462e-24	-0.311483	0.655	0.785	4.78161e-20
nsfl1c	1.75083e-21	-0.31169	0.611	0.743	4.17624e-17
slirp	2.92056e-23	-0.311833	0.563	0.702	6.96641e-19
slc25a36a	4.08026e-26	-0.313162	0.2	0.391	9.73266e-22
capsla	9.67671e-26	-0.31338	0.099	0.277	2.30819e-21
si:ch211-286b5.2	2.14601e-24	-0.313481	0.392	0.58	5.11888e-20
mcm3	1.45315e-17	-0.313528	0.679	0.758	3.46621e-13
prdx1	8.02201e-23	-0.313597	0.457	0.631	1.91349e-18
mindy3	6.02975e-21	-0.314379	0.34	0.507	1.43828e-16
psmd12	4.11099e-23	-0.314778	0.418	0.597	9.80594e-19
flot2b	1.18495e-25	-0.315843	0.236	0.43	2.82647e-21
ccdc173	9.65422e-12	-0.31589	0.166	0.284	2.30282e-07
ankrd12	4.21956e-15	-0.315976	0.826	0.873	1.00649e-10
dcun1d5	2.00691e-24	-0.316101	0.594	0.747	4.78708e-20
iqck	2.84247e-22	-0.316385	0.222	0.4	6.78015e-18
rtf2	3.0853e-25	-0.316803	0.317	0.511	7.35938e-21
exd2	1.08924e-29	-0.317143	0.14	0.343	2.59816e-25
suclg1	5.68846e-25	-0.317353	0.601	0.75	1.35687e-20
faah2a	1.71938e-25	-0.317797	0.241	0.433	4.10123e-21
sfr1	7.9045e-23	-0.317806	0.266	0.448	1.88546e-18
syce2	1.89485e-22	-0.318303	0.566	0.714	4.51979e-18
emc9	1.32741e-25	-0.319025	0.33	0.52	3.16626e-21
chmp2bb	1.56005e-29	-0.319976	0.143	0.342	3.7212e-25
pdcd10a	3.83344e-27	-0.320434	0.267	0.471	9.14391e-23
ptp4a1	2.88693e-25	-0.320771	0.408	0.592	6.88619e-21
csnk1a1	1.29649e-22	-0.320802	0.583	0.722	3.09253e-18
r3hcc1	1.63614e-29	-0.321719	0.271	0.48	3.90268e-25
gid8a	4.24821e-23	-0.322222	0.346	0.523	1.01333e-18
ndufb3	8.38352e-22	-0.322497	0.768	0.852	1.99972e-17
eif1	3.12301e-29	-0.322499	0.929	0.947	7.44932e-25
fam133b	3.14121e-22	-0.322584	0.737	0.849	7.49272e-18
rnf8	4.12756e-22	-0.322675	0.397	0.57	9.84546e-18
hddc2	1.32418e-21	-0.322716	0.428	0.59	3.15857e-17
oaz1b	3.4618e-24	-0.323172	0.578	0.725	8.25743e-20
vps4b	2.89669e-25	-0.323883	0.421	0.605	6.90947e-21
tmem59	1.2559e-29	-0.324826	0.285	0.505	2.99571e-25
ndufb10	8.65784e-27	-0.325182	0.82	0.884	2.06516e-22
enkur	8.93477e-21	-0.325207	0.127	0.292	2.13121e-16
nme5	2.52434e-28	-0.32622	0.116	0.308	6.02131e-24
rtraf	1.11811e-26	-0.326234	0.32	0.519	2.66703e-22
paip1	2.01154e-27	-0.328168	0.25	0.451	4.79812e-23
si:ch211-235e9.6	3.05707e-24	-0.328176	0.612	0.763	7.29204e-20
calm1a	3.83966e-27	-0.328206	0.793	0.886	9.15874e-23
dad1	1.73888e-24	-0.328614	0.924	0.949	4.14775e-20
ndufs6	1.12446e-24	-0.328784	0.579	0.725	2.68218e-20
STMP1	6.54801e-25	-0.329073	0.784	0.852	1.5619e-20
rrbp1a	1.19955e-20	-0.329135	0.333	0.494	2.86128e-16
si:ch211-248e11.2	3.4088e-18	-0.329287	0.141	0.292	8.13102e-14
C5H9orf16	1.89839e-27	-0.330005	0.134	0.321	4.52824e-23
chchd6a	3.58721e-29	-0.331378	0.179	0.382	8.55658e-25
fopnl	3.64702e-26	-0.332153	0.292	0.487	8.69924e-22
birc5a	1.51163e-19	-0.332534	0.484	0.626	3.60569e-15
atl1	2.39753e-33	-0.332838	0.126	0.339	5.71882e-29
gas8	1.98346e-19	-0.334701	0.202	0.37	4.73115e-15
marcksl1b	5.72099e-24	-0.335168	0.724	0.82	1.36463e-19
ppp1cb	4.92676e-28	-0.33527	0.369	0.576	1.17518e-23
eif4e1b	1.17096e-22	-0.335811	0.503	0.66	2.7931e-18
swsap1	8.90272e-38	-0.336767	0.079	0.295	2.12357e-33
cdh1	1.00681e-25	-0.338163	0.183	0.367	2.40153e-21
dynlrb1	1.90911e-21	-0.338628	0.683	0.797	4.55381e-17
si:ch211-241j8.2	2.76864e-23	-0.33896	0.312	0.498	6.60404e-19
akap8l	6.18419e-27	-0.339788	0.454	0.636	1.47512e-22
si:zfos-905g2.1	2.67547e-26	-0.33982	0.293	0.485	6.38181e-22
psmc1a	5.12645e-28	-0.340536	0.572	0.737	1.22281e-23
hsbp1b	4.40077e-27	-0.341407	0.555	0.707	1.04972e-22
ubl7b	1.32065e-33	-0.341501	0.142	0.361	3.15014e-29
ubtf	2.0733e-23	-0.342435	0.762	0.843	4.94544e-19
hmgb3b	7.22004e-25	-0.342837	0.396	0.572	1.7222e-20
kdm5c	6.11171e-21	-0.343496	0.468	0.611	1.45783e-16
cfap20	1.65991e-21	-0.344076	0.372	0.544	3.95938e-17
otub1a	3.77129e-29	-0.344687	0.347	0.554	8.99566e-25
txnl4a	5.03031e-29	-0.345268	0.406	0.604	1.19988e-24
cfap126	6.11205e-21	-0.345645	0.171	0.344	1.45791e-16
med10	2.76596e-33	-0.345751	0.417	0.644	6.59765e-29
C8H5orf51	2.27669e-24	-0.346111	0.468	0.643	5.43059e-20
hsf5	5.45575e-25	-0.346113	0.327	0.528	1.30136e-20
ENSDARG00000007359	6.08434e-32	-0.347515	0.402	0.62	1.4513e-27
nap1l4b	5.06233e-23	-0.347682	0.36	0.535	1.20752e-18
casp8ap2	1.14225e-24	-0.347858	0.265	0.452	2.72461e-20
ip6k2a	5.97316e-29	-0.349432	0.234	0.445	1.42478e-24
ccni	4.74233e-14	-0.349636	0.617	0.694	1.13119e-09
CR385053.3	1.15991e-14	-0.349822	0.275	0.404	2.76674e-10
cyc1	1.05207e-30	-0.350022	0.647	0.789	2.50951e-26
rab10	5.1011e-30	-0.350221	0.536	0.714	1.21676e-25
psmb1	4.09555e-36	-0.351129	0.868	0.936	9.76913e-32
got2b	1.89069e-29	-0.352233	0.26	0.469	4.50986e-25
psmd4a	2.5428e-30	-0.353433	0.401	0.611	6.06535e-26
lin52	7.16081e-25	-0.354126	0.63	0.761	1.70807e-20
gra	1.10652e-25	-0.354304	0.268	0.472	2.63939e-21
ube4b	4.69983e-33	-0.356373	0.244	0.473	1.12105e-28
rtca	9.66621e-27	-0.358794	0.489	0.665	2.30568e-22
idh3b	4.06977e-38	-0.359945	0.161	0.401	9.70762e-34
pgam1a	1.43905e-29	-0.360621	0.437	0.633	3.43257e-25
wdr83os	5.29406e-31	-0.362788	0.281	0.494	1.26279e-26
fis1	1.42467e-31	-0.362942	0.278	0.497	3.39828e-27
fbxo25	1.51298e-31	-0.363536	0.159	0.372	3.6089e-27
pttg1	6.79504e-31	-0.364115	0.455	0.647	1.62082e-26
fnta	9.22836e-33	-0.36471	0.339	0.555	2.20124e-28
ribc1	1.52736e-25	-0.3652	0.179	0.375	3.64321e-21
mcm4	3.25998e-20	-0.365241	0.554	0.704	7.77604e-16
rnf10	4.41542e-32	-0.366041	0.387	0.612	1.05321e-27
skp1	4.37801e-32	-0.366213	0.87	0.913	1.04429e-27
gtf2b	2.39415e-31	-0.366481	0.564	0.744	5.71076e-27
ndufb6	5.12548e-36	-0.368402	0.78	0.878	1.22258e-31
dmc1	1.86891e-12	-0.369936	0.435	0.538	4.45791e-08
rnf4	2.69408e-26	-0.371501	0.267	0.472	6.4262e-22
rnf19a	6.47381e-29	-0.372147	0.338	0.538	1.5442e-24
sec22ba	2.25362e-28	-0.37316	0.369	0.567	5.37556e-24
gins2	3.14248e-29	-0.373545	0.479	0.66	7.49575e-25
glo1	1.5731e-32	-0.373806	0.469	0.67	3.75231e-28
ndufb2	1.09078e-31	-0.374154	0.808	0.915	2.60183e-27
si:ch211-22i13.2	9.95107e-29	-0.375813	0.432	0.62	2.37363e-24
txlna	1.91431e-31	-0.377024	0.33	0.554	4.5662e-27
dpysl5a	6.54406e-30	-0.377264	0.202	0.412	1.56096e-25
cox6b2	5.49156e-47	-0.378669	0.989	0.994	1.3099e-42
gabarapa	2.68228e-32	-0.37898	0.348	0.565	6.39804e-28
trappc3	2.36537e-31	-0.379036	0.274	0.486	5.64212e-27
h3f3c	4.69273e-37	-0.382319	0.947	0.968	1.11936e-32
dgcr6	3.03879e-35	-0.382735	0.513	0.717	7.24842e-31
snx3	1.35424e-36	-0.383118	0.214	0.452	3.23027e-32
capza1a	1.63633e-29	-0.383806	0.317	0.518	3.90313e-25
desi1a	1.74553e-40	-0.384137	0.125	0.364	4.1636e-36
trmt10a	1.7795e-38	-0.385164	0.218	0.463	4.24465e-34
spata4	3.97006e-29	-0.385389	0.197	0.403	9.46979e-25
atp6v1g1	5.91024e-33	-0.386337	0.496	0.691	1.40977e-28
cops9	5.53022e-27	-0.386858	0.811	0.878	1.31912e-22
csnk2b	1.12048e-35	-0.387643	0.866	0.93	2.67269e-31
ufd1l	3.88778e-30	-0.388242	0.461	0.636	9.27352e-26
CCNB1IP1	6.40077e-27	-0.38894	0.241	0.435	1.52678e-22
ndufa6	3.47072e-30	-0.389784	0.837	0.89	8.2787e-26
ubc	8.46872e-52	-0.3916	1	0.999	2.02004e-47
rad9b	9.48447e-27	-0.392737	0.195	0.377	2.26233e-22
smim29	2.06639e-38	-0.393658	0.138	0.374	4.92896e-34
kpna2	3.44591e-15	-0.394367	0.433	0.553	8.21954e-11
maco1a	2.76238e-35	-0.395359	0.324	0.555	6.5891e-31
cox5b2	2.86872e-29	-0.395399	0.688	0.815	6.84276e-25
rec8b	5.86143e-30	-0.39692	0.306	0.506	1.39813e-25
rab36	5.80964e-26	-0.39705	0.163	0.358	1.38577e-21
mob4	3.60113e-34	-0.399699	0.477	0.667	8.58978e-30
si:ch211-191j22.7	2.07311e-22	-0.404762	0.262	0.431	4.94499e-18
mcm2	8.16517e-27	-0.409314	0.699	0.812	1.94764e-22
vdac3	5.02607e-37	-0.409554	0.512	0.717	1.19887e-32
cdca7a	5.22533e-33	-0.411182	0.89	0.935	1.2464e-28
ccnb3	1.57676e-17	-0.414383	0.269	0.404	3.76104e-13
cdkn3	1.84881e-47	-0.414677	0.106	0.368	4.40998e-43
pcp4l1	7.10603e-34	-0.414786	0.166	0.39	1.695e-29
oaz1a	2.32658e-48	-0.41761	0.869	0.953	5.54959e-44
terb2	3.03508e-42	-0.419674	0.091	0.329	7.23957e-38
cd63	6.04345e-48	-0.421762	0.092	0.353	1.44154e-43
samd13	7.9636e-39	-0.427719	0.377	0.607	1.89956e-34
ndufa7	2.52905e-39	-0.427964	0.416	0.64	6.03255e-35
pdcl	1.84106e-33	-0.433129	0.483	0.67	4.39147e-29
cdk2	4.16093e-24	-0.435145	0.649	0.729	9.92506e-20
si:dkey-27p23.3	2.51907e-27	-0.437274	0.228	0.43	6.00874e-23
chchd7	9.7464e-35	-0.439717	0.37	0.583	2.32481e-30
ctsla	2.5455e-36	-0.440134	0.407	0.618	6.07178e-32
tpi1a	1.51541e-47	-0.441142	0.147	0.417	3.6147e-43
sept8a	1.1303e-35	-0.446083	0.48	0.671	2.6961e-31
mapre1a	1.48876e-37	-0.458608	0.585	0.769	3.55115e-33
selenok	1.07178e-36	-0.463227	0.472	0.665	2.55652e-32
cetn4	3.31567e-39	-0.463355	0.409	0.645	7.90888e-35
si:dkey-40g16.5	7.58077e-29	-0.469263	0.182	0.395	1.80824e-24
BX323074.2	8.75494e-58	-0.470607	0.098	0.39	2.08832e-53
arl4aa	1.8045e-42	-0.473211	0.22	0.477	4.30428e-38
si:ch211-227n13.3	4.14641e-48	-0.474376	0.188	0.462	9.89042e-44
smim20	3.65724e-49	-0.476763	0.322	0.595	8.72361e-45
nupr1a	1.62695e-36	-0.47991	0.368	0.586	3.88076e-32
ak1	3.77006e-48	-0.48161	0.313	0.613	8.99273e-44
si:ch211-199g17.9	5.00964e-47	-0.483708	0.157	0.435	1.19495e-42
chmp5b	1.36794e-42	-0.486706	0.4	0.646	3.26294e-38
micos10	4.89653e-61	-0.488496	0.825	0.928	1.16797e-56
si:ch211-69g19.2	1.11051e-13	-0.490667	0.318	0.426	2.6489e-09
gng10	3.0454e-47	-0.493524	0.303	0.573	7.26418e-43
si:ch211-277c7.7	1.45798e-42	-0.49584	0.203	0.452	3.47771e-38
si:ch211-239j9.1	2.51855e-43	-0.496364	0.198	0.452	6.00751e-39
cops4	6.90915e-50	-0.502793	0.543	0.765	1.64804e-45
gmnn	1.30316e-52	-0.504193	0.294	0.59	3.10843e-48
cdc20	3.01486e-22	-0.504463	0.317	0.48	7.19135e-18
zgc:92606	3.81055e-53	-0.508621	0.225	0.519	9.0893e-49
fthl31	3.75464e-60	-0.514301	0.094	0.392	8.95594e-56
eif4eb	3.16866e-47	-0.516362	0.598	0.782	7.5582e-43
cnpy1	8.33147e-51	-0.520174	0.41	0.666	1.98731e-46
cdkn1cb	8.94571e-62	-0.521959	0.205	0.53	2.13382e-57
gabarapb	2.10545e-54	-0.527931	0.522	0.75	5.02214e-50
tuba7l	3.14799e-82	-0.531671	0.991	0.996	7.50891e-78
ndel1a	3.54197e-56	-0.532652	0.207	0.509	8.44866e-52
hmgb1a	5.32588e-49	-0.540316	1	0.999	1.27038e-44
mcm5	1.89388e-48	-0.54843	0.466	0.716	4.51748e-44
rps27l	4.74892e-59	-0.553072	0.485	0.76	1.13276e-54
ccnb1	2.62121e-22	-0.55335	0.462	0.585	6.25236e-18
sycp1	2.61411e-29	-0.557783	0.201	0.432	6.23545e-25
hells	2.91483e-51	-0.573981	0.566	0.759	6.95275e-47
cdca7b	7.61312e-42	-0.576961	0.36	0.58	1.81596e-37
psmc3ip	2.14137e-54	-0.581619	0.258	0.544	5.10782e-50
fthl27	5.94843e-58	-0.591395	0.657	0.835	1.41888e-53
ckba	4.49866e-32	-0.605348	0.234	0.473	1.07307e-27
lmnl3	1.21973e-63	-0.609449	0.257	0.583	2.90943e-59
zgc:103482	1.33712e-71	-0.61165	0.68	0.87	3.18944e-67
bsg	3.344e-65	-0.61625	0.496	0.768	7.97643e-61
si:ch211-210c8.7	3.40075e-78	-0.618555	0.115	0.478	8.11181e-74
rarres3l	2.68824e-45	-0.625916	0.182	0.47	6.41225e-41
cks2	2.52719e-68	-0.630765	0.67	0.879	6.0281e-64
zswim5	1.82145e-70	-0.63624	0.262	0.609	4.34471e-66
rbm46	4.48534e-56	-0.642955	0.523	0.732	1.06989e-51
TUBB4B	3.05966e-88	-0.658411	0.931	0.983	7.29822e-84
zgc:194246	4.21835e-65	-0.677459	0.79	0.889	1.0062e-60
adipor2	1.18702e-63	-0.688551	0.437	0.709	2.8314e-59
cpeb4b	7.81832e-60	-0.705181	0.322	0.615	1.8649e-55
h1-0	5.14465e-47	-0.709234	0.822	0.927	1.22715e-42
ripply2	2.339e-79	-0.713403	0.153	0.521	5.57921e-75
zte38	9.82198e-56	-0.780818	0.317	0.59	2.34284e-51
eno3	2.54477e-89	-0.815275	0.515	0.801	6.07005e-85
e2f5	1.26248e-105	-1.03534	0.303	0.693	3.0114e-101
hsp90aa1.2	1.79772e-144	-1.18344	0.807	0.962	4.2881e-140
