# Supplementary material for: Single Cell Transcriptome Sequencing of Zebrafish Testis Revealed Novel Spermatogenesis Marker Genes and Stronger Leydig-Germ Cell Paracrine Interactions
Source: Front Genet. 2022 Mar 11;13:851719. doi: 10.3389/fgene.2022.851719 (PMC8961980; doi:10.3389/fgene.2022.851719)
Supplement: Supplementary file 6 [file Table1.xlsx]

## Sheet: known marker genes
Reference(PMID)	GeneName	CellType	Notes
28893856	star	leydig
32092049	sycp2	spermatocyte
26077926	gsdf	sertoli
28893856	gsdf	sertoli
27689414	gsdf	Sertoli
29476039	dazl	spermatogonia
28893856	dazl	spermatogonia
23360837	dazl	spermatogonia
30404016	tssk6	elongated spermatids	orthologous gene based on original mouse study
30404016	acot9.1	early round spermatids	orthologous gene based on original mouse study
19298819	odf3b	spermatids
26077926	odf3b	spermatids
29476039	odf3b	spermatids
