# Supplementary material for: Single Cell Transcriptome Sequencing of Zebrafish Testis Revealed Novel Spermatogenesis Marker Genes and Stronger Leydig-Germ Cell Paracrine Interactions
Source: Front Genet. 2022 Mar 11;13:851719. doi: 10.3389/fgene.2022.851719 (PMC8961980; doi:10.3389/fgene.2022.851719)
Supplement: Supplementary file 7 [file Table5.xlsx]

## Sheet: LR_interactions_combined
cluster_pair_name	ligand	receptor	interaction_type	LRscore
c0(ligand)-c1(receptor)	hsp90aa1.2	erbb2	paracrine	0.202959
c0(ligand)-c2(receptor)	hsp90aa1.2	erbb2	paracrine	0.210155
c0(ligand)-c2(receptor)	col1a1b	itga2.2	paracrine	0.148435
c0(ligand)-c2(receptor)	lamc2	itga2.2	paracrine	0.10075
c0(ligand)-c3(receptor)	hsp90aa1.2	erbb2	paracrine	0.42989
c0(ligand)-c3(receptor)	cenps	mtnr1aa	paracrine	0.154803
c0(ligand)-c3(receptor)	cenps	sstr2a	paracrine	0.114661
c0(ligand)-c3(receptor)	hsp90b1	erbb2	paracrine	0.108747
c0(ligand)-c4(receptor)	hsp90aa1.2	erbb2	paracrine	0.265195
c0(ligand)-c4(receptor)	cenps	mtnr1aa	paracrine	0.149172
c0(ligand)-c4(receptor)	cenps	sstr2a	paracrine	0.1103
c0(ligand)-c5(receptor)	hsp90aa1.2	erbb2	paracrine	0.627757
c0(ligand)-c5(receptor)	rims1a	slc17a7b	paracrine	0.452079
c0(ligand)-c5(receptor)	col1a1b	itga2.2	paracrine	0.34797
c0(ligand)-c5(receptor)	lamc2	itga2.2	paracrine	0.255409
c0(ligand)-c5(receptor)	hsp90b1	erbb2	paracrine	0.214384
c0(ligand)-c5(receptor)	col2a1a	itga2.2	paracrine	0.194287
c0(ligand)-c5(receptor)	btc	erbb2	paracrine	0.180884
c0(ligand)-c5(receptor)	serping1	selp	paracrine	0.155322
c0(ligand)-c5(receptor)	hbegfb	erbb2	paracrine	0.140183
c0(ligand)-c5(receptor)	egf	erbb2	paracrine	0.137713
c0(ligand)-c5(receptor)	col1a2	itga2.2	paracrine	0.131762
c0(ligand)-c5(receptor)	il15	il2rb	paracrine	0.111761
c0(ligand)-c6(receptor)	efnb2a	epha3	paracrine	0.131231
c0(ligand)-c6(receptor)	col1a1b	itga2.2	paracrine	0.12348
c0(ligand)-c6(receptor)	cenps	sstr2a	paracrine	0.118836
c0(ligand)-c8(receptor)	cenps	sstr2a	paracrine	0.306734
c0(ligand)-c9(receptor)	hsp90aa1.2	erbb2	paracrine	0.675864
c0(ligand)-c9(receptor)	efnb2a	epha3	paracrine	0.286287
c0(ligand)-c9(receptor)	hsp90b1	erbb2	paracrine	0.252282
c0(ligand)-c9(receptor)	btc	erbb2	paracrine	0.214477
c0(ligand)-c9(receptor)	hbegfb	erbb2	paracrine	0.167765
c0(ligand)-c9(receptor)	egf	erbb2	paracrine	0.164903
c0(ligand)-c9(receptor)	slit1a	flrt3	paracrine	0.108915
c1(ligand)-c0(receptor)	arf6b	si:ch211-168k14.2	paracrine	0.17953
c1(ligand)-c0(receptor)	psap	gpr37b	paracrine	0.100049
c1(ligand)-c2(receptor)	arf6b	si:ch211-168k14.2	paracrine	0.219702
c1(ligand)-c2(receptor)	psap	gpr37b	paracrine	0.105314
c1(ligand)-c3(receptor)	arf6b	si:ch211-168k14.2	paracrine	0.308468
c1(ligand)-c3(receptor)	calm3a	kcnq5a	paracrine	0.174389
c1(ligand)-c3(receptor)	lamc2	itga3b	paracrine	0.109106
c1(ligand)-c4(receptor)	arf6b	si:ch211-168k14.2	paracrine	0.301822
c1(ligand)-c4(receptor)	calm3a	kcnq5a	paracrine	0.141698
c1(ligand)-c4(receptor)	psap	gpr37b	paracrine	0.117843
c1(ligand)-c4(receptor)	hmgb1b	tlr2	paracrine	0.11398
c1(ligand)-c5(receptor)	arf6b	si:ch211-168k14.2	paracrine	0.308508
c1(ligand)-c5(receptor)	calm3a	kcnq5a	paracrine	0.239505
c1(ligand)-c5(receptor)	tshba	ramp2	paracrine	0.157296
c1(ligand)-c5(receptor)	rln3a	ramp2	paracrine	0.126974
c1(ligand)-c5(receptor)	lamc2	itga3b	paracrine	0.100572
c1(ligand)-c5(receptor)	gip	ramp2	paracrine	0.100354
c1(ligand)-c6(receptor)	arf6b	si:ch211-168k14.2	paracrine	0.15247
c1(ligand)-c6(receptor)	calm3a	kcnq5a	paracrine	0.11268
c2(ligand)-c0(receptor)	sostdc1a	lrp6	paracrine	0.22303
c2(ligand)-c0(receptor)	calm3a	kcnq5a	paracrine	0.220486
c2(ligand)-c0(receptor)	calm3a	scn12aa	paracrine	0.16667
c2(ligand)-c0(receptor)	psap	gpr37l1a	paracrine	0.104668
c2(ligand)-c1(receptor)	calm3a	scn12aa	paracrine	0.135687
c2(ligand)-c1(receptor)	jam3a	itgb2	paracrine	0.106833
c2(ligand)-c3(receptor)	calm3a	scn12aa	paracrine	0.396658
c2(ligand)-c3(receptor)	calm3a	kcnq5a	paracrine	0.362796
c2(ligand)-c3(receptor)	sostdc1a	lrp6	paracrine	0.250149
c2(ligand)-c3(receptor)	hsp90b1	tlr7	paracrine	0.185467
c2(ligand)-c3(receptor)	cenps	mtnr1aa	paracrine	0.154378
c2(ligand)-c3(receptor)	sfrp1b	fzd2	paracrine	0.133045
c2(ligand)-c3(receptor)	irak4	tlr7	paracrine	0.130698
c2(ligand)-c3(receptor)	tac3a	tacr2	paracrine	0.119028
c2(ligand)-c3(receptor)	wnt4	fzd2	paracrine	0.103217
c2(ligand)-c4(receptor)	calm3a	kcnq5a	paracrine	0.307959
c2(ligand)-c4(receptor)	sostdc1a	lrp6	paracrine	0.253011
c2(ligand)-c4(receptor)	calm3a	scn12aa	paracrine	0.239349
c2(ligand)-c4(receptor)	cenps	mtnr1aa	paracrine	0.14876
c2(ligand)-c4(receptor)	tac3a	tacr2	paracrine	0.13674
c2(ligand)-c4(receptor)	hsp90b1	tlr7	paracrine	0.133541
c2(ligand)-c4(receptor)	sfrp1b	fzd2	paracrine	0.111662
c2(ligand)-c5(receptor)	jam3a	itgb2	paracrine	0.595171
c2(ligand)-c5(receptor)	mmp9	itgb2	paracrine	0.52866
c2(ligand)-c5(receptor)	calm3a	kcnq5a	paracrine	0.459139
c2(ligand)-c5(receptor)	tshba	ramp2	paracrine	0.418098
c2(ligand)-c5(receptor)	lamc2	itga1	paracrine	0.398194
c2(ligand)-c5(receptor)	col1a1b	itga1	paracrine	0.377967
c2(ligand)-c5(receptor)	vcam1b	itgb2	paracrine	0.369128
c2(ligand)-c5(receptor)	ccn1	itgb2	paracrine	0.280613
c2(ligand)-c5(receptor)	col2a1a	itga1	paracrine	0.271987
c2(ligand)-c5(receptor)	tshba	gpr84	paracrine	0.267399
c2(ligand)-c5(receptor)	fgb	itgb2	paracrine	0.263273
c2(ligand)-c5(receptor)	sfrp1b	fzd2	paracrine	0.230524
c2(ligand)-c5(receptor)	rln3a	ramp2	paracrine	0.203417
c2(ligand)-c5(receptor)	wnt4	fzd2	paracrine	0.183466
c2(ligand)-c5(receptor)	plg	itgb2	paracrine	0.18314
c2(ligand)-c5(receptor)	gip	ramp2	paracrine	0.1769
c2(ligand)-c5(receptor)	plaub	itgb2	paracrine	0.174737
c2(ligand)-c5(receptor)	lama5	bcam	paracrine	0.165692
c2(ligand)-c5(receptor)	angpt1	tie1	paracrine	0.156877
c2(ligand)-c5(receptor)	col6a2	itga1	paracrine	0.156458
c2(ligand)-c5(receptor)	pomca	ramp2	paracrine	0.12849
c2(ligand)-c5(receptor)	col5a1	itga1	paracrine	0.122536
c2(ligand)-c5(receptor)	rln3a	gpr84	paracrine	0.114828
c2(ligand)-c5(receptor)	angpt4	tie1	paracrine	0.107348
c2(ligand)-c5(receptor)	ccn2a	itgb2	paracrine	0.104389
c2(ligand)-c5(receptor)	col4a4	itga1	paracrine	0.102866
c2(ligand)-c6(receptor)	calm3a	kcnq5a	paracrine	0.255011
c2(ligand)-c7(receptor)	calm3a	scn12aa	paracrine	0.168289
c2(ligand)-c9(receptor)	slit2	robo2	paracrine	0.228206
c2(ligand)-c9(receptor)	sfrp1b	fzd2	paracrine	0.217411
c2(ligand)-c9(receptor)	wnt4	fzd2	paracrine	0.17243
c2(ligand)-c9(receptor)	tshba	ramp2	paracrine	0.163471
c2(ligand)-c9(receptor)	gdnfa	gfra3	paracrine	0.126844
c2(ligand)-c9(receptor)	slit1a	flrt3	paracrine	0.124166
c2(ligand)-c9(receptor)	nrtn	gfra3	paracrine	0.121123
c2(ligand)-c9(receptor)	ncam1a	robo2	paracrine	0.115596
c3(ligand)-c0(receptor)	calm3a	cacna1c	paracrine	0.495454
c3(ligand)-c0(receptor)	calm3a	PDE1C	paracrine	0.39713
c3(ligand)-c0(receptor)	calm3a	trpc5b	paracrine	0.27553
c3(ligand)-c0(receptor)	p4hb	mttp	paracrine	0.18692
c3(ligand)-c0(receptor)	calm3a	kcnq3	paracrine	0.180044
c3(ligand)-c0(receptor)	cenps	sstr1a	paracrine	0.167054
c3(ligand)-c0(receptor)	gnas	gipr	paracrine	0.146605
c3(ligand)-c0(receptor)	psap	mhc1uka	paracrine	0.105385
c3(ligand)-c1(receptor)	calm3a	cacna1c	paracrine	0.340827
c3(ligand)-c1(receptor)	calm3a	kcnq3	paracrine	0.27818
c3(ligand)-c1(receptor)	calm3a	trpc5b	paracrine	0.27818
c3(ligand)-c1(receptor)	calm3a	PDE1C	paracrine	0.195974
c3(ligand)-c2(receptor)	calm3a	trpc5b	paracrine	0.402567
c3(ligand)-c2(receptor)	calm3a	kcnq3	paracrine	0.384177
c3(ligand)-c2(receptor)	calm3a	PDE1C	paracrine	0.384177
c3(ligand)-c2(receptor)	calm3a	cacna1c	paracrine	0.36285
c3(ligand)-c2(receptor)	cenps	sstr1a	paracrine	0.203076
c3(ligand)-c2(receptor)	cenps	ghsra	paracrine	0.188721
c3(ligand)-c2(receptor)	gnas	gipr	paracrine	0.173198
c3(ligand)-c2(receptor)	rims1a	slc18a2	paracrine	0.111135
c3(ligand)-c2(receptor)	p4hb	mttp	paracrine	0.106542
c3(ligand)-c4(receptor)	calm3a	cacna1c	paracrine	0.392574
c3(ligand)-c4(receptor)	calm3a	PDE1C	paracrine	0.256758
c3(ligand)-c4(receptor)	calm3a	trpc5b	paracrine	0.256758
c3(ligand)-c4(receptor)	calm3a	kcnq3	paracrine	0.196319
c3(ligand)-c4(receptor)	psap	mhc1uka	paracrine	0.166792
c3(ligand)-c4(receptor)	efnb2a	grm1b	paracrine	0.105681
c3(ligand)-c4(receptor)	p4hb	mttp	paracrine	0.102635
c3(ligand)-c5(receptor)	psap	mhc1uka	paracrine	0.668949
c3(ligand)-c5(receptor)	ccn1	itgb2	paracrine	0.566097
c3(ligand)-c5(receptor)	calm3a	PDE1C	paracrine	0.482396
c3(ligand)-c5(receptor)	jam3a	itgb2	paracrine	0.471165
c3(ligand)-c5(receptor)	vcam1b	itgb2	paracrine	0.344214
c3(ligand)-c5(receptor)	mmp9	itgb2	paracrine	0.255112
c3(ligand)-c5(receptor)	col1a1b	itga2.2	paracrine	0.221876
c3(ligand)-c5(receptor)	il15	il15ra	paracrine	0.204063
c3(ligand)-c5(receptor)	zmp:0000001138	mhc1uka	paracrine	0.202751
c3(ligand)-c5(receptor)	col1a1b	itga1	paracrine	0.194191
c3(ligand)-c5(receptor)	thbs1b	itga6b	paracrine	0.186208
c3(ligand)-c5(receptor)	p4hb	mttp	paracrine	0.179106
c3(ligand)-c5(receptor)	col6a3	itga2.2	paracrine	0.164571
c3(ligand)-c5(receptor)	plg	itgb2	paracrine	0.15847
c3(ligand)-c5(receptor)	edn3b	ednraa	paracrine	0.151091
c3(ligand)-c5(receptor)	edn1	ednraa	paracrine	0.151091
c3(ligand)-c5(receptor)	sema5a	plxnb3	paracrine	0.147461
c3(ligand)-c5(receptor)	col6a3	itga1	paracrine	0.142725
c3(ligand)-c5(receptor)	col6a2	itga2.2	paracrine	0.138556
c3(ligand)-c5(receptor)	lamc2	itga2.2	paracrine	0.12961
c3(ligand)-c5(receptor)	lama1	itga2.2	paracrine	0.12961
c3(ligand)-c5(receptor)	adam9	itga6b	paracrine	0.126883
c3(ligand)-c5(receptor)	fga	itgb2	paracrine	0.121407
c3(ligand)-c5(receptor)	plaub	itgb2	paracrine	0.121407
c3(ligand)-c5(receptor)	col6a2	itga1	paracrine	0.119669
c3(ligand)-c5(receptor)	col11a1b	itga2.2	paracrine	0.114229
c3(ligand)-c5(receptor)	col2a1a	itga2.2	paracrine	0.112334
c3(ligand)-c5(receptor)	lamc2	itga6b	paracrine	0.111784
c3(ligand)-c5(receptor)	lamc2	itga1	paracrine	0.111784
c3(ligand)-c5(receptor)	lama1	itga6b	paracrine	0.111784
c3(ligand)-c5(receptor)	lama1	itga1	paracrine	0.111784
c3(ligand)-c5(receptor)	angpt2a	tie1	paracrine	0.106069
c3(ligand)-c5(receptor)	angpt1	tie1	paracrine	0.106069
c3(ligand)-c5(receptor)	serping1	selp	paracrine	0.104875
c3(ligand)-c5(receptor)	col5a1	itga1	paracrine	0.104573
c3(ligand)-c6(receptor)	calm3a	trpc5b	paracrine	0.479306
c3(ligand)-c6(receptor)	calm3a	kcnq3	paracrine	0.429092
c3(ligand)-c6(receptor)	calm3a	PDE1C	paracrine	0.347028
c3(ligand)-c6(receptor)	calm3a	cacna1c	paracrine	0.347028
c3(ligand)-c6(receptor)	psap	mhc1uka	paracrine	0.141346
c3(ligand)-c6(receptor)	cenps	sstr1a	paracrine	0.133077
c3(ligand)-c6(receptor)	efnb2a	epha3	paracrine	0.129249
c3(ligand)-c6(receptor)	rims1a	slc18a2	paracrine	0.124096
c3(ligand)-c6(receptor)	gnas	gipr	paracrine	0.118867
c3(ligand)-c6(receptor)	thbs1b	itga6b	paracrine	0.11015
c3(ligand)-c7(receptor)	calm3a	cacna1c	paracrine	0.399913
c3(ligand)-c7(receptor)	calm3a	PDE1C	paracrine	0.239056
c3(ligand)-c7(receptor)	calm3a	kcnq3	paracrine	0.181765
c3(ligand)-c7(receptor)	calm3a	trpc5b	paracrine	0.181765
c3(ligand)-c8(receptor)	psap	mhc1uka	paracrine	0.276345
c3(ligand)-c9(receptor)	calm3a	kcnq3	paracrine	0.709676
c3(ligand)-c9(receptor)	calm3a	cacna1c	paracrine	0.585285
c3(ligand)-c9(receptor)	psap	mhc1uka	paracrine	0.517083
c3(ligand)-c9(receptor)	slit2	robo2	paracrine	0.292856
c3(ligand)-c9(receptor)	efnb2a	epha3	paracrine	0.282727
c3(ligand)-c9(receptor)	ncam1a	robo2	paracrine	0.183406
c3(ligand)-c9(receptor)	slit3	robo2	paracrine	0.14389
c3(ligand)-c9(receptor)	slit1a	robo2	paracrine	0.118756
c3(ligand)-c9(receptor)	zmp:0000001138	mhc1uka	paracrine	0.118756
c3(ligand)-c9(receptor)	il15	il15ra	paracrine	0.114584
c4(ligand)-c0(receptor)	rtn4a	rtn4rl1a	paracrine	0.149468
c4(ligand)-c2(receptor)	cenps	ghsra	paracrine	0.175383
c4(ligand)-c2(receptor)	rtn4a	rtn4rl1a	paracrine	0.10529
c4(ligand)-c3(receptor)	rtn4a	rtn4rl1a	paracrine	0.105476
c4(ligand)-c5(receptor)	col1a1b	itga2.2	paracrine	0.240677
c4(ligand)-c5(receptor)	vcam1b	itga4	paracrine	0.1606
c4(ligand)-c5(receptor)	lamc2	itga2.2	paracrine	0.139418
c4(ligand)-c5(receptor)	edn1	ednraa	paracrine	0.128576
c4(ligand)-c5(receptor)	lama1	itga2.2	paracrine	0.126264
c4(ligand)-c5(receptor)	tgm2b	itga4	paracrine	0.125193
c4(ligand)-c5(receptor)	thbs1b	itga4	paracrine	0.120997
c4(ligand)-c5(receptor)	col6a3	itga2.2	paracrine	0.120087
c4(ligand)-c5(receptor)	tgfb3	CU927890.1	paracrine	0.113673
c4(ligand)-c5(receptor)	col2a1a	itga2.2	paracrine	0.109882
c4(ligand)-c5(receptor)	col6a2	itga2.2	paracrine	0.10805
c4(ligand)-c5(receptor)	edn3b	ednraa	paracrine	0.107519
c4(ligand)-c5(receptor)	col11a1b	itga2.2	paracrine	0.10522
c4(ligand)-c5(receptor)	col1a2	itga2.2	paracrine	0.104253
c4(ligand)-c6(receptor)	efnb2a	epha3	paracrine	0.123093
c4(ligand)-c9(receptor)	efnb2a	epha3	paracrine	0.271539
c4(ligand)-c9(receptor)	slit2	robo2	paracrine	0.234934
c4(ligand)-c9(receptor)	ncam1a	robo2	paracrine	0.167835
c4(ligand)-c9(receptor)	slit1a	robo2	paracrine	0.127261
c4(ligand)-c9(receptor)	slit3	robo2	paracrine	0.122294
c5(ligand)-c0(receptor)	s100a10b	cd36	paracrine	0.592018
c5(ligand)-c0(receptor)	calm3a	adcy8	paracrine	0.493703
c5(ligand)-c0(receptor)	apoeb	lrp6	paracrine	0.471002
c5(ligand)-c0(receptor)	apoeb	vldlr	paracrine	0.352849
c5(ligand)-c0(receptor)	calm3a	aqp8b	paracrine	0.348151
c5(ligand)-c0(receptor)	apoc1	vldlr	paracrine	0.347645
c5(ligand)-c0(receptor)	calm3a	cacna1c	paracrine	0.342636
c5(ligand)-c0(receptor)	rtn4a	rtn4r	paracrine	0.296978
c5(ligand)-c0(receptor)	col1a1b	cd36	paracrine	0.29157
c5(ligand)-c0(receptor)	col1a2	cd36	paracrine	0.274622
c5(ligand)-c0(receptor)	bmp6	bmpr1ba	paracrine	0.259016
c5(ligand)-c0(receptor)	ccn2a	lrp6	paracrine	0.258836
c5(ligand)-c0(receptor)	c1qa	cspg4	paracrine	0.232465
c5(ligand)-c0(receptor)	ccn2a	erbb4a	paracrine	0.232211
c5(ligand)-c0(receptor)	vegfaa	grin2bb	paracrine	0.222292
c5(ligand)-c0(receptor)	gsto2	ryr1a	paracrine	0.218511
c5(ligand)-c0(receptor)	il16	grin2bb	paracrine	0.214862
c5(ligand)-c0(receptor)	gnai2b	adcy8	paracrine	0.189586
c5(ligand)-c0(receptor)	fsta	bmpr1ba	paracrine	0.184582
c5(ligand)-c0(receptor)	gnas	adcy8	paracrine	0.182991
c5(ligand)-c0(receptor)	kitlga	kitb	paracrine	0.182505
c5(ligand)-c0(receptor)	il16	grin2cb	paracrine	0.174093
c5(ligand)-c0(receptor)	calm3a	trpc5b	paracrine	0.167963
c5(ligand)-c0(receptor)	psap	gpr37b	paracrine	0.165075
c5(ligand)-c0(receptor)	ccn1	tlr2	paracrine	0.161808
c5(ligand)-c0(receptor)	gnai2b	drd2l	paracrine	0.157942
c5(ligand)-c0(receptor)	ccn2a	ntrk1	paracrine	0.148657
c5(ligand)-c0(receptor)	vcam1b	itgb7	paracrine	0.142661
c5(ligand)-c0(receptor)	rtn4a	ngfrb	paracrine	0.141211
c5(ligand)-c0(receptor)	anxa1a	si:ch73-160i9.3	paracrine	0.139292
c5(ligand)-c0(receptor)	inhbab	acvr2ba	paracrine	0.134
c5(ligand)-c0(receptor)	bmp8a	bmpr1ba	paracrine	0.133287
c5(ligand)-c0(receptor)	hmgb1b	tlr2	paracrine	0.131519
c5(ligand)-c0(receptor)	afdna	ephb2a	paracrine	0.122207
c5(ligand)-c0(receptor)	rtn4a	rtn4rl1a	paracrine	0.112978
c5(ligand)-c0(receptor)	bmp7b	bmpr1ba	paracrine	0.111557
c5(ligand)-c0(receptor)	appb	ngfrb	paracrine	0.111146
c5(ligand)-c0(receptor)	cxcl12b	dpp4	paracrine	0.110837
c5(ligand)-c0(receptor)	lipia	lpar4	paracrine	0.108956
c5(ligand)-c0(receptor)	sostdc1a	lrp6	paracrine	0.107784
c5(ligand)-c0(receptor)	efnb2a	ephb2a	paracrine	0.105276
c5(ligand)-c0(receptor)	gnas	gipr	paracrine	0.104496
c5(ligand)-c0(receptor)	calm3a	kcnq3	paracrine	0.104384
c5(ligand)-c0(receptor)	calm3a	scn12aa	paracrine	0.104384
c5(ligand)-c0(receptor)	rtn4a	lingo1a	paracrine	0.104159
c5(ligand)-c0(receptor)	adma	pth1r	paracrine	0.101529
c5(ligand)-c0(receptor)	appb	lrp6	paracrine	0.100593
c5(ligand)-c1(receptor)	s100a10b	cd36	paracrine	0.446102
c5(ligand)-c1(receptor)	ccn2a	ntrk1	paracrine	0.406631
c5(ligand)-c1(receptor)	calm3a	adcy8	paracrine	0.273884
c5(ligand)-c1(receptor)	apoeb	vldlr	paracrine	0.258947
c5(ligand)-c1(receptor)	apoc1	vldlr	paracrine	0.254583
c5(ligand)-c1(receptor)	calm3a	cacna1c	paracrine	0.215345
c5(ligand)-c1(receptor)	apoeb	lrp6	paracrine	0.19813
c5(ligand)-c1(receptor)	col1a1b	cd36	paracrine	0.185953
c5(ligand)-c1(receptor)	col1a2	cd36	paracrine	0.17364
c5(ligand)-c1(receptor)	tgm2b	tbxa2r	paracrine	0.171996
c5(ligand)-c1(receptor)	calm3a	kcnq3	paracrine	0.169821
c5(ligand)-c1(receptor)	calm3a	trpc5b	paracrine	0.169821
c5(ligand)-c1(receptor)	col1a2	itga2b	paracrine	0.16621
c5(ligand)-c1(receptor)	inhbab	acvr2ba	paracrine	0.148355
c5(ligand)-c1(receptor)	ccn2a	erbb4a	paracrine	0.143734
c5(ligand)-c1(receptor)	c1qa	cspg4	paracrine	0.135878
c5(ligand)-c1(receptor)	gnai2b	drd2l	paracrine	0.116359
c5(ligand)-c1(receptor)	afdna	nectin1b	paracrine	0.1083
c5(ligand)-c1(receptor)	rtn4a	rtn4r	paracrine	0.103492
c5(ligand)-c1(receptor)	gsto2	ryr1a	paracrine	0.103212
c5(ligand)-c2(receptor)	s100a10b	cd36	paracrine	0.611557
c5(ligand)-c2(receptor)	ccn2a	ntrk1	paracrine	0.555257
c5(ligand)-c2(receptor)	calm3a	adcy8	paracrine	0.534249
c5(ligand)-c2(receptor)	c1qa	cspg4	paracrine	0.338666
c5(ligand)-c2(receptor)	col1a1b	cd36	paracrine	0.308695
c5(ligand)-c2(receptor)	col1a2	cd36	paracrine	0.291161
c5(ligand)-c2(receptor)	col1a2	itga2b	paracrine	0.288179
c5(ligand)-c2(receptor)	inhbab	acvr2ba	paracrine	0.274785
c5(ligand)-c2(receptor)	ccn2a	erbb4a	paracrine	0.274785
c5(ligand)-c2(receptor)	apoeb	vldlr	paracrine	0.267463
c5(ligand)-c2(receptor)	calm3a	trpc5b	paracrine	0.263439
c5(ligand)-c2(receptor)	apoc1	vldlr	paracrine	0.263006
c5(ligand)-c2(receptor)	calm3a	kcnq3	paracrine	0.248759
c5(ligand)-c2(receptor)	tgm2b	tbxa2r	paracrine	0.245198
c5(ligand)-c2(receptor)	vegfaa	grin2bb	paracrine	0.240658
c5(ligand)-c2(receptor)	il16	grin2bb	paracrine	0.232797
c5(ligand)-c2(receptor)	calm3a	aqp8b	paracrine	0.232115
c5(ligand)-c2(receptor)	calm3a	cacna1c	paracrine	0.232115
c5(ligand)-c2(receptor)	rtn4a	rtn4r	paracrine	0.228074
c5(ligand)-c2(receptor)	kitlga	kitb	paracrine	0.221396
c5(ligand)-c2(receptor)	gsto2	ryr1a	paracrine	0.219275
c5(ligand)-c2(receptor)	gnai2b	adcy8	paracrine	0.215801
c5(ligand)-c2(receptor)	gnas	adcy8	paracrine	0.208529
c5(ligand)-c2(receptor)	bmp6	bmpr1ba	paracrine	0.198238
c5(ligand)-c2(receptor)	inha	acvr2ba	paracrine	0.189538
c5(ligand)-c2(receptor)	gnai2b	drd2l	paracrine	0.177038
c5(ligand)-c2(receptor)	psap	gpr37b	paracrine	0.173104
c5(ligand)-c2(receptor)	afdna	nectin1b	paracrine	0.169092
c5(ligand)-c2(receptor)	ntn1a	UNC5C	paracrine	0.164999
c5(ligand)-c2(receptor)	inhbb	acvr2ba	paracrine	0.156036
c5(ligand)-c2(receptor)	gnai2b	tbxa2r	paracrine	0.146473
c5(ligand)-c2(receptor)	vwf	itga2b	paracrine	0.144023
c5(ligand)-c2(receptor)	bmp7b	acvr2ba	paracrine	0.141901
c5(ligand)-c2(receptor)	fsta	bmpr1ba	paracrine	0.138017
c5(ligand)-c2(receptor)	ccn1	tlr2	paracrine	0.136685
c5(ligand)-c2(receptor)	cxcl12b	dpp4	paracrine	0.132248
c5(ligand)-c2(receptor)	gnas	gipr	paracrine	0.124566
c5(ligand)-c2(receptor)	robo4	nrcama	paracrine	0.120334
c5(ligand)-c2(receptor)	lipia	lpar4	paracrine	0.117562
c5(ligand)-c2(receptor)	dcn	erbb4a	paracrine	0.11679
c5(ligand)-c2(receptor)	adma	pth1r	paracrine	0.112138
c5(ligand)-c2(receptor)	dkk3b	kremen1	paracrine	0.111589
c5(ligand)-c2(receptor)	hmgb1b	tlr2	paracrine	0.11048
c5(ligand)-c2(receptor)	rtn4a	lingo1a	paracrine	0.107638
c5(ligand)-c2(receptor)	rtn4a	ngfrb	paracrine	0.107638
c5(ligand)-c2(receptor)	efnb2a	ephb1	paracrine	0.102866
c5(ligand)-c2(receptor)	gnas	crhr1	paracrine	0.100682
c5(ligand)-c2(receptor)	asip1	mc2r	paracrine	0.100046
c5(ligand)-c3(receptor)	calm3a	adcy8	paracrine	0.694618
c5(ligand)-c3(receptor)	apoeb	lrp6	paracrine	0.508539
c5(ligand)-c3(receptor)	apoeb	vldlr	paracrine	0.472607
c5(ligand)-c3(receptor)	apoc1	vldlr	paracrine	0.466911
c5(ligand)-c3(receptor)	rtn4a	rtn4r	paracrine	0.422023
c5(ligand)-c3(receptor)	s100a10b	cd36	paracrine	0.395091
c5(ligand)-c3(receptor)	gnai2b	adcy8	paracrine	0.353037
c5(ligand)-c3(receptor)	gnas	adcy8	paracrine	0.343165
c5(ligand)-c3(receptor)	ccn2a	lrp6	paracrine	0.288692
c5(ligand)-c3(receptor)	calm3a	scn12aa	paracrine	0.276992
c5(ligand)-c3(receptor)	calm3a	aqp8b	paracrine	0.276992
c5(ligand)-c3(receptor)	bmp6	bmpr1ba	paracrine	0.27166
c5(ligand)-c3(receptor)	gsto2	ryr1a	paracrine	0.266488
c5(ligand)-c3(receptor)	c1qa	cspg4	paracrine	0.266227
c5(ligand)-c3(receptor)	afdna	ephb2a	paracrine	0.238925
c5(ligand)-c3(receptor)	hsp90b1	tlr7	paracrine	0.222435
c5(ligand)-c3(receptor)	efnb2a	ephb2a	paracrine	0.209686
c5(ligand)-c3(receptor)	cxcl18b	mtnr1aa	paracrine	0.209686
c5(ligand)-c3(receptor)	gnai2b	drd2l	paracrine	0.203736
c5(ligand)-c3(receptor)	mmp9	ephb2a	paracrine	0.19929
c5(ligand)-c3(receptor)	fsta	bmpr1ba	paracrine	0.194546
c5(ligand)-c3(receptor)	ccn1	tlr2	paracrine	0.183239
c5(ligand)-c3(receptor)	inhbab	acvr2ba	paracrine	0.182583
c5(ligand)-c3(receptor)	anxa1a	mtnr1aa	paracrine	0.178425
c5(ligand)-c3(receptor)	ccn2a	erbb4a	paracrine	0.168697
c5(ligand)-c3(receptor)	vegfaa	grin2bb	paracrine	0.166883
c5(ligand)-c3(receptor)	tgm2b	tbxa2r	paracrine	0.162842
c5(ligand)-c3(receptor)	il16	grin2bb	paracrine	0.160922
c5(ligand)-c3(receptor)	rtn4a	lingo1a	paracrine	0.160436
c5(ligand)-c3(receptor)	psap	gpr37b	paracrine	0.157972
c5(ligand)-c3(receptor)	col1a1b	cd36	paracrine	0.156296
c5(ligand)-c3(receptor)	il16	grin2cb	paracrine	0.155447
c5(ligand)-c3(receptor)	vegfaa	ephb2a	paracrine	0.155276
c5(ligand)-c3(receptor)	hmgb1b	tlr2	paracrine	0.149655
c5(ligand)-c3(receptor)	rtn4a	ngfrb	paracrine	0.145971
c5(ligand)-c3(receptor)	col1a2	cd36	paracrine	0.145595
c5(ligand)-c3(receptor)	cxcl12b	dpp4	paracrine	0.143306
c5(ligand)-c3(receptor)	bmp8a	bmpr1ba	paracrine	0.140961
c5(ligand)-c3(receptor)	lin7c	htr2cl1	paracrine	0.128484
c5(ligand)-c3(receptor)	vcam1b	itgb7	paracrine	0.12642
c5(ligand)-c3(receptor)	sostdc1a	lrp6	paracrine	0.12311
c5(ligand)-c3(receptor)	inha	acvr2ba	paracrine	0.121161
c5(ligand)-c3(receptor)	bmp7b	bmpr1ba	paracrine	0.11815
c5(ligand)-c3(receptor)	appb	ngfrb	paracrine	0.115028
c5(ligand)-c3(receptor)	appb	lrp6	paracrine	0.115028
c5(ligand)-c3(receptor)	afdna	f11r.2	paracrine	0.110393
c5(ligand)-c3(receptor)	vegfaa	ret	paracrine	0.108405
c5(ligand)-c3(receptor)	zgc:92162	pla2r1	paracrine	0.104875
c5(ligand)-c3(receptor)	bmp4	bmpr1ba	paracrine	0.103967
c5(ligand)-c3(receptor)	rgmb	bmpr1ba	paracrine	0.103967
c5(ligand)-c3(receptor)	gnai2b	f2r	paracrine	0.101177
c5(ligand)-c3(receptor)	appb	vldlr	paracrine	0.101177
c5(ligand)-c4(receptor)	calm3a	adcy8	paracrine	0.607083
c5(ligand)-c4(receptor)	apoeb	lrp6	paracrine	0.512337
c5(ligand)-c4(receptor)	apoeb	vldlr	paracrine	0.512337
c5(ligand)-c4(receptor)	apoc1	vldlr	paracrine	0.506621
c5(ligand)-c4(receptor)	s100a10b	cd36	paracrine	0.497122
c5(ligand)-c4(receptor)	rtn4a	rtn4r	paracrine	0.358088
c5(ligand)-c4(receptor)	calm3a	aqp8b	paracrine	0.348363
c5(ligand)-c4(receptor)	bmp6	bmpr1ba	paracrine	0.300737
c5(ligand)-c4(receptor)	ccn2a	lrp6	paracrine	0.291823
c5(ligand)-c4(receptor)	gnai2b	adcy8	paracrine	0.270428
c5(ligand)-c4(receptor)	gsto2	ryr1a	paracrine	0.270196
c5(ligand)-c4(receptor)	gnas	adcy8	paracrine	0.261931
c5(ligand)-c4(receptor)	calm3a	cacna1c	paracrine	0.255423
c5(ligand)-c4(receptor)	c1qa	cspg4	paracrine	0.23296
c5(ligand)-c4(receptor)	col1a1b	cd36	paracrine	0.218984
c5(ligand)-c4(receptor)	fsta	bmpr1ba	paracrine	0.217838
c5(ligand)-c4(receptor)	ccn1	tlr2	paracrine	0.208248
c5(ligand)-c4(receptor)	col1a2	cd36	paracrine	0.205034
c5(ligand)-c4(receptor)	cxcl18b	mtnr1aa	paracrine	0.202537
c5(ligand)-c4(receptor)	ccn2a	erbb4a	paracrine	0.192189
c5(ligand)-c4(receptor)	psap	gpr37b	paracrine	0.191967
c5(ligand)-c4(receptor)	afdna	ephb2a	paracrine	0.185993
c5(ligand)-c4(receptor)	vegfaa	grin2bb	paracrine	0.184641
c5(ligand)-c4(receptor)	il16	grin2bb	paracrine	0.17818
c5(ligand)-c4(receptor)	anxa1a	mtnr1aa	paracrine	0.172109
c5(ligand)-c4(receptor)	hmgb1b	tlr2	paracrine	0.171041
c5(ligand)-c4(receptor)	rtn4a	ngfrb	paracrine	0.166934
c5(ligand)-c4(receptor)	ccn2a	ntrk1	paracrine	0.162658
c5(ligand)-c4(receptor)	hsp90b1	tlr7	paracrine	0.16222
c5(ligand)-c4(receptor)	efnb2a	ephb2a	paracrine	0.161854
c5(ligand)-c4(receptor)	bmp8a	bmpr1ba	paracrine	0.159105
c5(ligand)-c4(receptor)	calm3a	scn12aa	paracrine	0.154952
c5(ligand)-c4(receptor)	calm3a	trpc5b	paracrine	0.154952
c5(ligand)-c4(receptor)	mmp9	ephb2a	paracrine	0.15337
c5(ligand)-c4(receptor)	anxa1a	si:ch73-160i9.3	paracrine	0.152569
c5(ligand)-c4(receptor)	cxcl12b	dpp4	paracrine	0.151843
c5(ligand)-c4(receptor)	gnai2b	drd2l	paracrine	0.143476
c5(ligand)-c4(receptor)	inhbab	acvr2ba	paracrine	0.137462
c5(ligand)-c4(receptor)	afdna	f11r.2	paracrine	0.134108
c5(ligand)-c4(receptor)	bmp7b	bmpr1ba	paracrine	0.133815
c5(ligand)-c4(receptor)	vcam1b	itgb7	paracrine	0.132434
c5(ligand)-c4(receptor)	appb	ngfrb	paracrine	0.132235
c5(ligand)-c4(receptor)	il16	grin2cb	paracrine	0.129608
c5(ligand)-c4(receptor)	sostdc1a	lrp6	paracrine	0.12476
c5(ligand)-c4(receptor)	bmp4	bmpr1ba	paracrine	0.118003
c5(ligand)-c4(receptor)	rgmb	bmpr1ba	paracrine	0.118003
c5(ligand)-c4(receptor)	vegfaa	ephb2a	paracrine	0.118003
c5(ligand)-c4(receptor)	appb	vldlr	paracrine	0.116585
c5(ligand)-c4(receptor)	appb	lrp6	paracrine	0.116585
c5(ligand)-c4(receptor)	tgm2b	tbxa2r	paracrine	0.116346
c5(ligand)-c4(receptor)	calm3a	kcnq3	paracrine	0.114777
c5(ligand)-c4(receptor)	lrpap1	vldlr	paracrine	0.108709
c5(ligand)-c4(receptor)	appb	gpc1a	paracrine	0.104253
c5(ligand)-c4(receptor)	col1a2	itga2b	paracrine	0.103415
c5(ligand)-c4(receptor)	lin7c	htr2cl1	paracrine	0.102425
c5(ligand)-c6(receptor)	s100a10b	cd36	paracrine	0.689566
c5(ligand)-c6(receptor)	ccn2a	ntrk1	paracrine	0.568904
c5(ligand)-c6(receptor)	col1a1b	cd36	paracrine	0.386512
c5(ligand)-c6(receptor)	col1a2	cd36	paracrine	0.366903
c5(ligand)-c6(receptor)	calm3a	adcy8	paracrine	0.345442
c5(ligand)-c6(receptor)	calm3a	trpc5b	paracrine	0.328228
c5(ligand)-c6(receptor)	col1a2	itga2b	paracrine	0.302967
c5(ligand)-c6(receptor)	c1qa	cspg4	paracrine	0.290677
c5(ligand)-c6(receptor)	calm3a	kcnq3	paracrine	0.285173
c5(ligand)-c6(receptor)	tgm2b	tbxa2r	paracrine	0.238848
c5(ligand)-c6(receptor)	rtn4a	rtn4r	paracrine	0.235635
c5(ligand)-c6(receptor)	inhbab	acvr2ba	paracrine	0.230935
c5(ligand)-c6(receptor)	calm3a	cacna1c	paracrine	0.220026
c5(ligand)-c6(receptor)	gsto2	ryr1a	paracrine	0.207673
c5(ligand)-c6(receptor)	kitlga	kitb	paracrine	0.200606
c5(ligand)-c6(receptor)	gnai2b	drd2l	paracrine	0.179853
c5(ligand)-c6(receptor)	ccn2a	erbb4a	paracrine	0.174452
c5(ligand)-c6(receptor)	dkk3b	kremen1	paracrine	0.171646
c5(ligand)-c6(receptor)	afdna	nectin1b	paracrine	0.166796
c5(ligand)-c6(receptor)	bmp6	bmpr1ba	paracrine	0.163945
c5(ligand)-c6(receptor)	inha	acvr2ba	paracrine	0.156358
c5(ligand)-c6(receptor)	vwf	itga2b	paracrine	0.153005
c5(ligand)-c6(receptor)	rtn4a	ngfrb	paracrine	0.151092
c5(ligand)-c6(receptor)	vegfaa	grin2bb	paracrine	0.149534
c5(ligand)-c6(receptor)	il16	grin2bb	paracrine	0.144085
c5(ligand)-c6(receptor)	gnai2b	tbxa2r	paracrine	0.142198
c5(ligand)-c6(receptor)	inhbb	acvr2ba	paracrine	0.127797
c5(ligand)-c6(receptor)	gnas	crhr1	paracrine	0.126549
c5(ligand)-c6(receptor)	psap	gpr37b	paracrine	0.121375
c5(ligand)-c6(receptor)	fn1a	mag	paracrine	0.119215
c5(ligand)-c6(receptor)	appb	ngfrb	paracrine	0.119215
c5(ligand)-c6(receptor)	bmp7b	acvr2ba	paracrine	0.115868
c5(ligand)-c6(receptor)	fsta	bmpr1ba	paracrine	0.112677
c5(ligand)-c6(receptor)	gnai2b	adcy8	paracrine	0.112381
c5(ligand)-c6(receptor)	thbs1b	cd36	paracrine	0.10997
c5(ligand)-c6(receptor)	cxcl12b	avpr1ab	paracrine	0.109664
c5(ligand)-c6(receptor)	robo4	nrcama	paracrine	0.108114
c5(ligand)-c6(receptor)	gnas	adcy8	paracrine	0.108114
c5(ligand)-c6(receptor)	lipia	lpar4	paracrine	0.104919
c5(ligand)-c6(receptor)	fn1a	itga2b	paracrine	0.104919
c5(ligand)-c6(receptor)	afdna	ephb2a	paracrine	0.103604
c5(ligand)-c6(receptor)	ntn1a	UNC5C	paracrine	0.100903
c5(ligand)-c7(receptor)	apoeb	vldlr	paracrine	0.355505
c5(ligand)-c7(receptor)	apoc1	vldlr	paracrine	0.350283
c5(ligand)-c7(receptor)	calm3a	cacna1c	paracrine	0.261302
c5(ligand)-c7(receptor)	ccn2a	ntrk1	paracrine	0.248397
c5(ligand)-c7(receptor)	s100a10b	cd36	paracrine	0.247137
c5(ligand)-c7(receptor)	apoeb	lrp6	paracrine	0.241544
c5(ligand)-c7(receptor)	calm3a	adcy8	paracrine	0.224098
c5(ligand)-c7(receptor)	ccn2a	erbb4a	paracrine	0.177873
c5(ligand)-c7(receptor)	tgm2b	tbxa2r	paracrine	0.156469
c5(ligand)-c7(receptor)	col1a2	itga2b	paracrine	0.146239
c5(ligand)-c7(receptor)	rtn4a	rtn4r	paracrine	0.142625
c5(ligand)-c7(receptor)	inhbab	acvr2ba	paracrine	0.135353
c5(ligand)-c7(receptor)	c1qa	cspg4	paracrine	0.125347
c5(ligand)-c7(receptor)	ccn1	tlr2	paracrine	0.12134
c5(ligand)-c7(receptor)	ccn2a	lrp6	paracrine	0.111043
c5(ligand)-c7(receptor)	hsp90b1	tlr7	paracrine	0.110726
c5(ligand)-c7(receptor)	calm3a	kcnq3	paracrine	0.105474
c5(ligand)-c7(receptor)	calm3a	scn12aa	paracrine	0.105474
c5(ligand)-c7(receptor)	calm3a	aqp8b	paracrine	0.105474
c5(ligand)-c7(receptor)	calm3a	trpc5b	paracrine	0.105474
c5(ligand)-c7(receptor)	psap	gpr37b	paracrine	0.103527
c5(ligand)-c7(receptor)	gsto2	ryr1a	paracrine	0.101171
c5(ligand)-c8(receptor)	ccn2a	ntrk1	paracrine	0.409427
c5(ligand)-c8(receptor)	calm3a	adcy8	paracrine	0.395554
c5(ligand)-c8(receptor)	cenps	sstr2a	paracrine	0.173651
c5(ligand)-c8(receptor)	bmp6	bmpr1ba	paracrine	0.151411
c5(ligand)-c8(receptor)	gnai2b	adcy8	paracrine	0.135692
c5(ligand)-c8(receptor)	gnas	adcy8	paracrine	0.13067
c5(ligand)-c8(receptor)	gsto2	ryr1a	paracrine	0.125351
c5(ligand)-c8(receptor)	robo4	nrcama	paracrine	0.107069
c5(ligand)-c8(receptor)	fsta	bmpr1ba	paracrine	0.103577
c5(ligand)-c9(receptor)	apoeb	vldlr	paracrine	0.858553
c5(ligand)-c9(receptor)	apoc1	vldlr	paracrine	0.855753
c5(ligand)-c9(receptor)	rtn4a	rtn4r	paracrine	0.684133
c5(ligand)-c9(receptor)	calm3a	kcnq3	paracrine	0.564741
c5(ligand)-c9(receptor)	ccn2a	ntrk1	paracrine	0.442459
c5(ligand)-c9(receptor)	ccn2a	erbb4a	paracrine	0.442459
c5(ligand)-c9(receptor)	appb	vldlr	paracrine	0.43261
c5(ligand)-c9(receptor)	calm3a	cacna1c	paracrine	0.428278
c5(ligand)-c9(receptor)	lrpap1	vldlr	paracrine	0.413376
c5(ligand)-c9(receptor)	afdna	ephb2a	paracrine	0.380358
c5(ligand)-c9(receptor)	gnai2b	adra2b	paracrine	0.373449
c5(ligand)-c9(receptor)	slit3	robo2	paracrine	0.347087
c5(ligand)-c9(receptor)	efnb2a	ephb2a	paracrine	0.341579
c5(ligand)-c9(receptor)	mmp9	ephb2a	paracrine	0.327353
c5(ligand)-c9(receptor)	tfpia	vldlr	paracrine	0.312125
c5(ligand)-c9(receptor)	vegfaa	ephb2a	paracrine	0.264395
c5(ligand)-c9(receptor)	ncam1a	robo2	paracrine	0.24705
c5(ligand)-c9(receptor)	efnb2a	ephb1	paracrine	0.241096
c5(ligand)-c9(receptor)	dcn	erbb4a	paracrine	0.216888
c5(ligand)-c9(receptor)	inhbab	acvr2ba	paracrine	0.192074
c5(ligand)-c9(receptor)	slit1a	flrt3	paracrine	0.188317
c5(ligand)-c9(receptor)	robo4	nrcama	paracrine	0.162557
c5(ligand)-c9(receptor)	efnb2a	epha3	paracrine	0.15499
c5(ligand)-c9(receptor)	efna1b	ephb1	paracrine	0.152336
c5(ligand)-c9(receptor)	gnai2b	ednrbb	paracrine	0.152336
c5(ligand)-c9(receptor)	btc	erbb4a	paracrine	0.152336
c5(ligand)-c9(receptor)	adam17a	erbb4a	paracrine	0.143913
c5(ligand)-c9(receptor)	slit1a	robo2	paracrine	0.140934
c5(ligand)-c9(receptor)	slit2	robo2	paracrine	0.140934
c5(ligand)-c9(receptor)	efnb1	ephb2a	paracrine	0.127959
c5(ligand)-c9(receptor)	inha	acvr2ba	paracrine	0.127959
c5(ligand)-c9(receptor)	ncam1a	gfra1a	paracrine	0.127959
c5(ligand)-c9(receptor)	adma	adcyap1r1a	paracrine	0.120692
c5(ligand)-c9(receptor)	adma	pth1r	paracrine	0.120692
c5(ligand)-c9(receptor)	inhbb	acvr2ba	paracrine	0.103946
c6(ligand)-c0(receptor)	cenps	FP236542.1	paracrine	0.414815
c6(ligand)-c0(receptor)	calm3a	aqp8b	paracrine	0.400303
c6(ligand)-c0(receptor)	calm3a	plpp6	paracrine	0.394462
c6(ligand)-c0(receptor)	pnocb	FP236542.1	paracrine	0.279172
c6(ligand)-c0(receptor)	calm3a	mylkb	paracrine	0.262971
c6(ligand)-c0(receptor)	sostdc1a	lrp6	paracrine	0.203365
c6(ligand)-c0(receptor)	penkb	FP236542.1	paracrine	0.157002
c6(ligand)-c0(receptor)	calm3a	scn12aa	paracrine	0.127143
c6(ligand)-c0(receptor)	anxa1a	FP236542.1	paracrine	0.123046
c6(ligand)-c0(receptor)	hmgb1b	tlr2	paracrine	0.12136
c6(ligand)-c0(receptor)	pros1	tyro3	paracrine	0.115191
c6(ligand)-c0(receptor)	npb	FP236542.1	paracrine	0.106012
c6(ligand)-c0(receptor)	nmu	FP236542.1	paracrine	0.102787
c6(ligand)-c1(receptor)	hsp90aa1.2	erbb2	paracrine	0.155017
c6(ligand)-c1(receptor)	cenps	FP236542.1	paracrine	0.143312
c6(ligand)-c1(receptor)	calm3a	mylkb	paracrine	0.139186
c6(ligand)-c1(receptor)	calm3a	plpp6	paracrine	0.139186
c6(ligand)-c1(receptor)	calm3a	scn12aa	paracrine	0.102602
c6(ligand)-c1(receptor)	calm3a	aqp8b	paracrine	0.102602
c6(ligand)-c2(receptor)	calm3a	aqp8b	paracrine	0.274197
c6(ligand)-c2(receptor)	calm3a	mylkb	paracrine	0.252561
c6(ligand)-c2(receptor)	cenps	FP236542.1	paracrine	0.228622
c6(ligand)-c2(receptor)	hsp90aa1.2	erbb2	paracrine	0.160857
c6(ligand)-c2(receptor)	calm3a	plpp6	paracrine	0.144532
c6(ligand)-c2(receptor)	pnocb	FP236542.1	paracrine	0.139363
c6(ligand)-c2(receptor)	alkal1	alk	paracrine	0.135555
c6(ligand)-c2(receptor)	cenps	ghsra	paracrine	0.121411
c6(ligand)-c2(receptor)	pros1	tyro3	paracrine	0.104717
c6(ligand)-c2(receptor)	hmgb1b	tlr2	paracrine	0.101755
c6(ligand)-c3(receptor)	calm3a	plpp6	paracrine	0.49675
c6(ligand)-c3(receptor)	calm3a	mylkb	paracrine	0.463283
c6(ligand)-c3(receptor)	cenps	FP236542.1	paracrine	0.364772
c6(ligand)-c3(receptor)	hsp90aa1.2	erbb2	paracrine	0.352019
c6(ligand)-c3(receptor)	calm3a	scn12aa	paracrine	0.323779
c6(ligand)-c3(receptor)	calm3a	aqp8b	paracrine	0.323779
c6(ligand)-c3(receptor)	pnocb	FP236542.1	paracrine	0.238814
c6(ligand)-c3(receptor)	sostdc1a	lrp6	paracrine	0.228797
c6(ligand)-c3(receptor)	hsp90b1	tlr7	paracrine	0.205916
c6(ligand)-c3(receptor)	pros1	tyro3	paracrine	0.183281
c6(ligand)-c3(receptor)	bmp8a	bmpr1ab	paracrine	0.167635
c6(ligand)-c3(receptor)	rspo2	znrf3	paracrine	0.160742
c6(ligand)-c3(receptor)	hsp90b1	erbb2	paracrine	0.140896
c6(ligand)-c3(receptor)	nrg1	erbb2	paracrine	0.139469
c6(ligand)-c3(receptor)	hmgb1b	tlr2	paracrine	0.138318
c6(ligand)-c3(receptor)	penkb	FP236542.1	paracrine	0.131094
c6(ligand)-c3(receptor)	apoc1	vldlr	paracrine	0.129541
c6(ligand)-c3(receptor)	tac3a	tacr2	paracrine	0.123474
c6(ligand)-c3(receptor)	bmp6	bmpr1ab	paracrine	0.119808
c6(ligand)-c3(receptor)	gdf9	bmpr1ab	paracrine	0.119808
c6(ligand)-c3(receptor)	lrpap1	vldlr	paracrine	0.115721
c6(ligand)-c3(receptor)	cenps	mtnr1aa	paracrine	0.110196
c6(ligand)-c3(receptor)	anxa1a	FP236542.1	paracrine	0.102062
c6(ligand)-c4(receptor)	cenps	FP236542.1	paracrine	0.439501
c6(ligand)-c4(receptor)	calm3a	plpp6	paracrine	0.420187
c6(ligand)-c4(receptor)	calm3a	mylkb	paracrine	0.407409
c6(ligand)-c4(receptor)	calm3a	aqp8b	paracrine	0.400528
c6(ligand)-c4(receptor)	pnocb	FP236542.1	paracrine	0.299922
c6(ligand)-c4(receptor)	sostdc1a	lrp6	paracrine	0.23149
c6(ligand)-c4(receptor)	hsp90aa1.2	erbb2	paracrine	0.206358
c6(ligand)-c4(receptor)	calm3a	scn12aa	paracrine	0.186442
c6(ligand)-c4(receptor)	penkb	FP236542.1	paracrine	0.170824
c6(ligand)-c4(receptor)	hmgb1b	tlr2	paracrine	0.158385
c6(ligand)-c4(receptor)	hsp90b1	tlr7	paracrine	0.149314
c6(ligand)-c4(receptor)	bmp8a	bmpr1ab	paracrine	0.149287
c6(ligand)-c4(receptor)	apoc1	vldlr	paracrine	0.148555
c6(ligand)-c4(receptor)	tac3a	tacr2	paracrine	0.141742
c6(ligand)-c4(receptor)	anxa1a	FP236542.1	paracrine	0.134354
c6(ligand)-c4(receptor)	lrpap1	vldlr	paracrine	0.133016
c6(ligand)-c4(receptor)	pros1	tyro3	paracrine	0.131868
c6(ligand)-c4(receptor)	nrg1	gpc1a	paracrine	0.126732
c6(ligand)-c4(receptor)	npb	FP236542.1	paracrine	0.115963
c6(ligand)-c4(receptor)	nmu	FP236542.1	paracrine	0.112473
c6(ligand)-c4(receptor)	bmp6	bmpr1ab	paracrine	0.106028
c6(ligand)-c4(receptor)	gdf9	bmpr1ab	paracrine	0.106028
c6(ligand)-c4(receptor)	cenps	mtnr1aa	paracrine	0.105984
c6(ligand)-c5(receptor)	calm3a	mylkb	paracrine	0.802143
c6(ligand)-c5(receptor)	hsp90aa1.2	erbb2	paracrine	0.548529
c6(ligand)-c5(receptor)	mmp9	itgb2	paracrine	0.505752
c6(ligand)-c5(receptor)	jam3a	itgb2	paracrine	0.49274
c6(ligand)-c5(receptor)	calm3a	plpp6	paracrine	0.466479
c6(ligand)-c5(receptor)	lamc2	itga1	paracrine	0.343923
c6(ligand)-c5(receptor)	rspo2	znrf3	paracrine	0.330932
c6(ligand)-c5(receptor)	col1a1b	itga1	paracrine	0.327477
c6(ligand)-c5(receptor)	tshba	ramp2	paracrine	0.281706
c6(ligand)-c5(receptor)	cenps	FP236542.1	paracrine	0.281454
c6(ligand)-c5(receptor)	hsp90b1	erbb2	paracrine	0.26836
c6(ligand)-c5(receptor)	nrg1	erbb2	paracrine	0.266041
c6(ligand)-c5(receptor)	vcam1b	itgb2	paracrine	0.262883
c6(ligand)-c5(receptor)	angpt1	tie1	paracrine	0.187755
c6(ligand)-c5(receptor)	lama5	bcam	paracrine	0.182883
c6(ligand)-c5(receptor)	pnocb	FP236542.1	paracrine	0.176283
c6(ligand)-c5(receptor)	plg	itgb2	paracrine	0.173989
c6(ligand)-c5(receptor)	ccn1	itgb2	paracrine	0.173989
c6(ligand)-c5(receptor)	arpc5a	adrb2a	paracrine	0.171171
c6(ligand)-c5(receptor)	sfrp1b	fzd2	paracrine	0.166132
c6(ligand)-c5(receptor)	tshba	gpr84	paracrine	0.166132
c6(ligand)-c5(receptor)	col2a1a	itga1	paracrine	0.156358
c6(ligand)-c5(receptor)	hspa8b	adrb2a	paracrine	0.153005
c6(ligand)-c5(receptor)	plaub	itgb2	paracrine	0.152815
c6(ligand)-c5(receptor)	pros1	tyro3	paracrine	0.148746
c6(ligand)-c5(receptor)	rln3a	ramp2	paracrine	0.146747
c6(ligand)-c5(receptor)	col6a2	itga1	paracrine	0.140489
c6(ligand)-c5(receptor)	fgb	itgb2	paracrine	0.140273
c6(ligand)-c5(receptor)	ccn2a	itgb2	paracrine	0.140273
c6(ligand)-c5(receptor)	gip	ramp2	paracrine	0.13332
c6(ligand)-c5(receptor)	bmp8a	bmpr1ab	paracrine	0.132148
c6(ligand)-c5(receptor)	actr2a	adrb2a	paracrine	0.129998
c6(ligand)-c5(receptor)	col5a1	itga1	paracrine	0.127797
c6(ligand)-c5(receptor)	egf	adrb2a	paracrine	0.121641
c6(ligand)-c5(receptor)	egf	erbb2	paracrine	0.121641
c6(ligand)-c5(receptor)	serping1	selp	paracrine	0.119215
c6(ligand)-c5(receptor)	sfrp1b	fzd6	paracrine	0.100213
c6(ligand)-c5(receptor)	angpt4	tie1	paracrine	0.100213
c6(ligand)-c7(receptor)	calm3a	mylkb	paracrine	0.227637
c6(ligand)-c7(receptor)	calm3a	scn12aa	paracrine	0.128437
c6(ligand)-c7(receptor)	calm3a	aqp8b	paracrine	0.128437
c6(ligand)-c7(receptor)	hsp90b1	tlr7	paracrine	0.101421
c6(ligand)-c8(receptor)	cenps	FP236542.1	paracrine	0.230275
c6(ligand)-c8(receptor)	pnocb	FP236542.1	paracrine	0.140489
c6(ligand)-c9(receptor)	hsp90aa1.2	erbb2	paracrine	0.600356
c6(ligand)-c9(receptor)	apoc1	vldlr	paracrine	0.501996
c6(ligand)-c9(receptor)	lrpap1	vldlr	paracrine	0.46989
c6(ligand)-c9(receptor)	LPL	vldlr	paracrine	0.340194
c6(ligand)-c9(receptor)	hsp90b1	erbb2	paracrine	0.31201
c6(ligand)-c9(receptor)	nrg1	erbb2	paracrine	0.309474
c6(ligand)-c9(receptor)	apoeb	vldlr	paracrine	0.22127
c6(ligand)-c9(receptor)	shha	cdon	paracrine	0.22127
c6(ligand)-c9(receptor)	ntn2	cdon	paracrine	0.188312
c6(ligand)-c9(receptor)	sfrp1b	fzd2	paracrine	0.15594
c6(ligand)-c9(receptor)	egf	erbb2	paracrine	0.146195
c6(ligand)-c9(receptor)	ihhb	cdon	paracrine	0.14093
c6(ligand)-c9(receptor)	slit2	robo2	paracrine	0.134303
c6(ligand)-c9(receptor)	plaub	vldlr	paracrine	0.128295
c6(ligand)-c9(receptor)	slit3	robo2	paracrine	0.123059
c6(ligand)-c9(receptor)	bmp8a	bmpr1ab	paracrine	0.117486
c6(ligand)-c9(receptor)	ncam1a	robo2	paracrine	0.110128
c6(ligand)-c9(receptor)	zmp:0000001138	tfr1a	paracrine	0.105071
c6(ligand)-c9(receptor)	lama5	bcam	paracrine	0.105071
c6(ligand)-c9(receptor)	slit1a	flrt3	paracrine	0.102799
c7(ligand)-c0(receptor)	calm3a	plpp6	paracrine	0.175791
c7(ligand)-c3(receptor)	calm3a	plpp6	paracrine	0.244248
c7(ligand)-c3(receptor)	hsp90aa1.2	erbb2	paracrine	0.139305
c7(ligand)-c3(receptor)	calm3a	kcnq5a	paracrine	0.119536
c7(ligand)-c4(receptor)	calm3a	plpp6	paracrine	0.191772
c7(ligand)-c5(receptor)	hsp90aa1.2	erbb2	paracrine	0.265774
c7(ligand)-c5(receptor)	calm3a	plpp6	paracrine	0.222559
c7(ligand)-c5(receptor)	rln3a	ramp2	paracrine	0.185222
c7(ligand)-c5(receptor)	lamc2	itga1	paracrine	0.17529
c7(ligand)-c5(receptor)	calm3a	kcnq5a	paracrine	0.168347
c7(ligand)-c5(receptor)	rspo2	znrf3	paracrine	0.158995
c7(ligand)-c5(receptor)	col1a1b	itga1	paracrine	0.151419
c7(ligand)-c5(receptor)	tshba	ramp2	paracrine	0.149723
c7(ligand)-c5(receptor)	hsp90b1	erbb2	paracrine	0.132441
c7(ligand)-c5(receptor)	hspa8b	adrb2a	paracrine	0.109445
c7(ligand)-c5(receptor)	rln3a	gpr84	paracrine	0.103527
c7(ligand)-c5(receptor)	gip	ramp2	paracrine	0.100207
c7(ligand)-c8(receptor)	cenps	sstr2a	paracrine	0.102387
c7(ligand)-c9(receptor)	hsp90aa1.2	erbb2	paracrine	0.309181
c7(ligand)-c9(receptor)	tgfb3	tgfbr3	paracrine	0.166508
c7(ligand)-c9(receptor)	hsp90b1	erbb2	paracrine	0.158781
c7(ligand)-c9(receptor)	nrg1	erbb2	paracrine	0.100699
c8(ligand)-c0(receptor)	psap	sort1b	paracrine	0.357901
c8(ligand)-c0(receptor)	apodb	lepr	paracrine	0.323573
c8(ligand)-c0(receptor)	psap	ar	paracrine	0.292559
c8(ligand)-c0(receptor)	calm3a	GRM7	paracrine	0.282896
c8(ligand)-c0(receptor)	hmgb1b	cxcr4a	paracrine	0.250906
c8(ligand)-c0(receptor)	hsp90aa1.2	fgfr3	paracrine	0.242614
c8(ligand)-c0(receptor)	calm3a	grm5a	paracrine	0.23825
c8(ligand)-c0(receptor)	calm3a	aqp8b	paracrine	0.234055
c8(ligand)-c0(receptor)	calm3a	plpp6	paracrine	0.22971
c8(ligand)-c0(receptor)	calm3a	cacna1c	paracrine	0.22971
c8(ligand)-c0(receptor)	hsp90aa1.2	lrp1ab	paracrine	0.226956
c8(ligand)-c0(receptor)	hsp90aa1.2	cftr	paracrine	0.208956
c8(ligand)-c0(receptor)	calm3a	egfra	paracrine	0.199681
c8(ligand)-c0(receptor)	grnb	sort1b	paracrine	0.199535
c8(ligand)-c0(receptor)	hsp90aa1.2	egfra	paracrine	0.193362
c8(ligand)-c0(receptor)	farp2	plxna4	paracrine	0.185178
c8(ligand)-c0(receptor)	lrpap1	sort1b	paracrine	0.18231
c8(ligand)-c0(receptor)	calm3a	PDE1C	paracrine	0.166699
c8(ligand)-c0(receptor)	psap	lrp1ab	paracrine	0.147484
c8(ligand)-c0(receptor)	apoeb	lsr	paracrine	0.146158
c8(ligand)-c0(receptor)	tln1	itgb5	paracrine	0.142319
c8(ligand)-c0(receptor)	calm3a	mylkb	paracrine	0.140404
c8(ligand)-c0(receptor)	pdgfbb	itgav	paracrine	0.136722
c8(ligand)-c0(receptor)	mif	cxcr4a	paracrine	0.135643
c8(ligand)-c0(receptor)	rspo2	lgr4	paracrine	0.133723
c8(ligand)-c0(receptor)	rtn4a	rtn4r	paracrine	0.130623
c8(ligand)-c0(receptor)	hspa8b	lrp2a	paracrine	0.128885
c8(ligand)-c0(receptor)	mif	egfra	paracrine	0.128004
c8(ligand)-c0(receptor)	cenps	GRM7	paracrine	0.118169
c8(ligand)-c0(receptor)	col2a1a	itga10	paracrine	0.112524
c8(ligand)-c0(receptor)	sptan1	ptpra	paracrine	0.107029
c8(ligand)-c0(receptor)	hmgb1b	tlr2	paracrine	0.105883
c8(ligand)-c0(receptor)	col2a1a	ddr1	paracrine	0.104719
c8(ligand)-c0(receptor)	calm3a	trpc5b	paracrine	0.103539
c8(ligand)-c0(receptor)	bdnf	sort1b	paracrine	0.100297
c8(ligand)-c1(receptor)	hsp90aa1.2	cftr	paracrine	0.25013
c8(ligand)-c1(receptor)	calm3a	grm5a	paracrine	0.216889
c8(ligand)-c1(receptor)	apodb	lepr	paracrine	0.163012
c8(ligand)-c1(receptor)	calm3a	egfra	paracrine	0.158755
c8(ligand)-c1(receptor)	psap	sort1b	paracrine	0.156154
c8(ligand)-c1(receptor)	hsp90aa1.2	egfra	paracrine	0.153483
c8(ligand)-c1(receptor)	hsp90aa1.2	fgfr3	paracrine	0.142942
c8(ligand)-c1(receptor)	calm3a	GRM7	paracrine	0.135711
c8(ligand)-c1(receptor)	calm3a	cacna1c	paracrine	0.135711
c8(ligand)-c1(receptor)	hmgb1b	cxcr4a	paracrine	0.128137
c8(ligand)-c1(receptor)	grnb	tnfrsf1a	paracrine	0.125369
c8(ligand)-c1(receptor)	hsp90aa1.2	lrp1ab	paracrine	0.109668
c8(ligand)-c1(receptor)	fgf22	fgfr1a	paracrine	0.104774
c8(ligand)-c1(receptor)	calm3a	kcnq3	paracrine	0.104774
c8(ligand)-c1(receptor)	calm3a	trpc5b	paracrine	0.104774
c8(ligand)-c1(receptor)	ncam1a	fgfr1a	paracrine	0.104774
c8(ligand)-c1(receptor)	tln1	itgb5	paracrine	0.102454
c8(ligand)-c2(receptor)	hsp90aa1.2	cftr	paracrine	0.456731
c8(ligand)-c2(receptor)	calm3a	grm5a	paracrine	0.368658
c8(ligand)-c2(receptor)	hsp90aa1.2	fgfr3	paracrine	0.305371
c8(ligand)-c2(receptor)	psap	sort1b	paracrine	0.287595
c8(ligand)-c2(receptor)	calm3a	egfra	paracrine	0.274785
c8(ligand)-c2(receptor)	hsp90aa1.2	egfra	paracrine	0.266882
c8(ligand)-c2(receptor)	apodb	lepr	paracrine	0.257363
c8(ligand)-c2(receptor)	psap	ar	paracrine	0.25327
c8(ligand)-c2(receptor)	calm3a	GRM7	paracrine	0.218056
c8(ligand)-c2(receptor)	mif	egfra	paracrine	0.182289
c8(ligand)-c2(receptor)	hsp90aa1.2	lrp1ab	paracrine	0.173675
c8(ligand)-c2(receptor)	calm3a	trpc5b	paracrine	0.16987
c8(ligand)-c2(receptor)	hmgb1b	cxcr4a	paracrine	0.162653
c8(ligand)-c2(receptor)	farp2	plxna4	paracrine	0.162237
c8(ligand)-c2(receptor)	calm3a	kcnq3	paracrine	0.159276
c8(ligand)-c2(receptor)	calm3a	PDE1C	paracrine	0.159276
c8(ligand)-c2(receptor)	hspa8b	lrp2a	paracrine	0.156374
c8(ligand)-c2(receptor)	grnb	sort1b	paracrine	0.152929
c8(ligand)-c2(receptor)	fgf22	fgfr1a	paracrine	0.15046
c8(ligand)-c2(receptor)	ncam1a	fgfr1a	paracrine	0.15046
c8(ligand)-c2(receptor)	calm3a	aqp8b	paracrine	0.147445
c8(ligand)-c2(receptor)	calm3a	cacna1c	paracrine	0.147445
c8(ligand)-c2(receptor)	grnb	tnfrsf1a	paracrine	0.140772
c8(ligand)-c2(receptor)	lrpap1	sort1b	paracrine	0.139028
c8(ligand)-c2(receptor)	calm3a	mylkb	paracrine	0.133964
c8(ligand)-c2(receptor)	arf6b	si:ch211-168k14.2	paracrine	0.122898
c8(ligand)-c2(receptor)	tln1	itgb5	paracrine	0.122052
c8(ligand)-c2(receptor)	col1a1b	itga11b	paracrine	0.118136
c8(ligand)-c2(receptor)	lrpap1	lrp2a	paracrine	0.11588
c8(ligand)-c2(receptor)	col2a1a	itga10	paracrine	0.114729
c8(ligand)-c2(receptor)	rspo2	lgr4	paracrine	0.110689
c8(ligand)-c2(receptor)	psap	lrp1ab	paracrine	0.1102
c8(ligand)-c2(receptor)	gnas	tshr	paracrine	0.105139
c8(ligand)-c2(receptor)	lrig1	egfra	paracrine	0.101938
c8(ligand)-c2(receptor)	arpc5a	lrp2a	paracrine	0.101938
c8(ligand)-c3(receptor)	psap	sort1b	paracrine	0.569072
c8(ligand)-c3(receptor)	hsp90aa1.2	lrp1ab	paracrine	0.510374
c8(ligand)-c3(receptor)	apodb	lepr	paracrine	0.386344
c8(ligand)-c3(receptor)	psap	lrp1ab	paracrine	0.380508
c8(ligand)-c3(receptor)	grnb	sort1b	paracrine	0.371298
c8(ligand)-c3(receptor)	psap	ar	paracrine	0.353995
c8(ligand)-c3(receptor)	lrpap1	sort1b	paracrine	0.345648
c8(ligand)-c3(receptor)	calm3a	plpp6	paracrine	0.311234
c8(ligand)-c3(receptor)	calm3a	mylkb	paracrine	0.283232
c8(ligand)-c3(receptor)	serpine2	lrp1ab	paracrine	0.279783
c8(ligand)-c3(receptor)	hsp90aa1.2	fgfr3	paracrine	0.275178
c8(ligand)-c3(receptor)	tln1	itgb5	paracrine	0.265326
c8(ligand)-c3(receptor)	pdgfbb	lrp1ab	paracrine	0.257862
c8(ligand)-c3(receptor)	hsp90aa1.2	cftr	paracrine	0.249798
c8(ligand)-c3(receptor)	hsp90b1	lrp1ab	paracrine	0.231306
c8(ligand)-c3(receptor)	bdnf	sort1b	paracrine	0.208933
c8(ligand)-c3(receptor)	rtn4a	rtn4r	paracrine	0.206164
c8(ligand)-c3(receptor)	apoeb	lsr	paracrine	0.197635
c8(ligand)-c3(receptor)	lrpap1	lrp1ab	paracrine	0.197232
c8(ligand)-c3(receptor)	calm3a	GRM7	paracrine	0.196827
c8(ligand)-c3(receptor)	calm3a	grm5a	paracrine	0.196827
c8(ligand)-c3(receptor)	ccn1	itgb5	paracrine	0.191218
c8(ligand)-c3(receptor)	arf6b	si:ch211-168k14.2	paracrine	0.181658
c8(ligand)-c3(receptor)	calm3a	egfra	paracrine	0.179784
c8(ligand)-c3(receptor)	calm3a	scn12aa	paracrine	0.179784
c8(ligand)-c3(receptor)	calm3a	aqp8b	paracrine	0.179784
c8(ligand)-c3(receptor)	farp2	plxna4	paracrine	0.178356
c8(ligand)-c3(receptor)	sptan1	ptpra	paracrine	0.175444
c8(ligand)-c3(receptor)	hsp90aa1.2	erbb2	paracrine	0.173957
c8(ligand)-c3(receptor)	hsp90aa1.2	egfra	paracrine	0.173957
c8(ligand)-c3(receptor)	pdgfbb	itgav	paracrine	0.167794
c8(ligand)-c3(receptor)	hmgb1b	cxcr4a	paracrine	0.162921
c8(ligand)-c3(receptor)	mfap5	notch1a	paracrine	0.162644
c8(ligand)-c3(receptor)	calm3a	kcnq5a	paracrine	0.15954
c8(ligand)-c3(receptor)	lrpap1	lrp8	paracrine	0.156633
c8(ligand)-c3(receptor)	col2a1a	ddr1	paracrine	0.151491
c8(ligand)-c3(receptor)	col2a1a	itga10	paracrine	0.151491
c8(ligand)-c3(receptor)	gpc3	lrp1ab	paracrine	0.148015
c8(ligand)-c3(receptor)	apoeb	lrp1ab	paracrine	0.148015
c8(ligand)-c3(receptor)	LPL	lrp1ab	paracrine	0.148015
c8(ligand)-c3(receptor)	rspo2	lgr4	paracrine	0.137124
c8(ligand)-c3(receptor)	pdap1b	pdgfrb	paracrine	0.122263
c8(ligand)-c3(receptor)	hmgb1b	tlr2	paracrine	0.120976
c8(ligand)-c3(receptor)	vtna	itgb5	paracrine	0.120107
c8(ligand)-c3(receptor)	edil3a	itgb5	paracrine	0.120107
c8(ligand)-c3(receptor)	sorbs1	itgb5	paracrine	0.120107
c8(ligand)-c3(receptor)	col18a1a	itgb5	paracrine	0.120107
c8(ligand)-c3(receptor)	apoeb	lrp8	paracrine	0.116082
c8(ligand)-c3(receptor)	pdgfbb	pdgfrb	paracrine	0.116082
c8(ligand)-c3(receptor)	mif	egfra	paracrine	0.114229
c8(ligand)-c3(receptor)	lamc2	itgav	paracrine	0.109901
c8(ligand)-c3(receptor)	ccn1	itgav	paracrine	0.109901
c8(ligand)-c3(receptor)	mmp9	lrp1ab	paracrine	0.109405
c8(ligand)-c3(receptor)	ccn2a	lrp1ab	paracrine	0.109405
c8(ligand)-c3(receptor)	nlgn2a	nrxn3a	paracrine	0.1079
c8(ligand)-c3(receptor)	afdna	nrxn3a	paracrine	0.1079
c8(ligand)-c3(receptor)	nlgn1	nrxn3a	paracrine	0.1079
c8(ligand)-c3(receptor)	col18a1a	gpc4	paracrine	0.105325
c8(ligand)-c3(receptor)	sptbn2	ptpra	paracrine	0.102118
c8(ligand)-c3(receptor)	rspo3	lgr4	paracrine	0.101019
c8(ligand)-c4(receptor)	psap	sort1b	paracrine	0.569353
c8(ligand)-c4(receptor)	hsp90aa1.2	lrp1ab	paracrine	0.408637
c8(ligand)-c4(receptor)	grnb	sort1b	paracrine	0.371565
c8(ligand)-c4(receptor)	lrpap1	sort1b	paracrine	0.345907
c8(ligand)-c4(receptor)	apodb	lepr	paracrine	0.32285
c8(ligand)-c4(receptor)	calm3a	grm5a	paracrine	0.301946
c8(ligand)-c4(receptor)	psap	lrp1ab	paracrine	0.289359
c8(ligand)-c4(receptor)	psap	ar	paracrine	0.284909
c8(ligand)-c4(receptor)	calm3a	egfra	paracrine	0.24911
c8(ligand)-c4(receptor)	calm3a	plpp6	paracrine	0.24911
c8(ligand)-c4(receptor)	hmgb1b	cxcr4a	paracrine	0.24397
c8(ligand)-c4(receptor)	hsp90aa1.2	egfra	paracrine	0.2417
c8(ligand)-c4(receptor)	calm3a	mylkb	paracrine	0.239387
c8(ligand)-c4(receptor)	calm3a	aqp8b	paracrine	0.234222
c8(ligand)-c4(receptor)	tln1	itgb5	paracrine	0.232588
c8(ligand)-c4(receptor)	hsp90aa1.2	cftr	paracrine	0.210532
c8(ligand)-c4(receptor)	bdnf	sort1b	paracrine	0.209122
c8(ligand)-c4(receptor)	serpine2	lrp1ab	paracrine	0.204786
c8(ligand)-c4(receptor)	hsp90aa1.2	fgfr3	paracrine	0.198007
c8(ligand)-c4(receptor)	pdgfbb	lrp1ab	paracrine	0.187214
c8(ligand)-c4(receptor)	apoeb	lsr	paracrine	0.185378
c8(ligand)-c4(receptor)	arf6b	si:ch211-168k14.2	paracrine	0.177044
c8(ligand)-c4(receptor)	farp2	plxna4	paracrine	0.168493
c8(ligand)-c4(receptor)	hsp90b1	lrp1ab	paracrine	0.166303
c8(ligand)-c4(receptor)	rtn4a	rtn4r	paracrine	0.165563
c8(ligand)-c4(receptor)	ccn1	itgb5	paracrine	0.165563
c8(ligand)-c4(receptor)	calm3a	cacna1c	paracrine	0.164067
c8(ligand)-c4(receptor)	mif	egfra	paracrine	0.163311
c8(ligand)-c4(receptor)	col2a1a	ddr1	paracrine	0.157854
c8(ligand)-c4(receptor)	pdgfbb	itgav	paracrine	0.15321
c8(ligand)-c4(receptor)	mfap5	notch1a	paracrine	0.15293
c8(ligand)-c4(receptor)	lrpap1	lrp1ab	paracrine	0.14006
c8(ligand)-c4(receptor)	hmgb1b	tlr2	paracrine	0.138932
c8(ligand)-c4(receptor)	sptan1	ptpra	paracrine	0.138118
c8(ligand)-c4(receptor)	mif	cxcr4a	paracrine	0.131334
c8(ligand)-c4(receptor)	rspo2	lgr4	paracrine	0.130982
c8(ligand)-c4(receptor)	calm3a	kcnq5a	paracrine	0.129197
c8(ligand)-c4(receptor)	calm3a	GRM7	paracrine	0.129197
c8(ligand)-c4(receptor)	col2a1a	itga10	paracrine	0.127006
c8(ligand)-c4(receptor)	lrpap1	lrp8	paracrine	0.126264
c8(ligand)-c4(receptor)	gpc3	lrp1ab	paracrine	0.103274
c8(ligand)-c4(receptor)	apoeb	lrp1ab	paracrine	0.103274
c8(ligand)-c4(receptor)	LPL	lrp1ab	paracrine	0.103274
c8(ligand)-c4(receptor)	vtna	itgb5	paracrine	0.10278
c8(ligand)-c4(receptor)	edil3a	itgb5	paracrine	0.10278
c8(ligand)-c4(receptor)	sorbs1	itgb5	paracrine	0.10278
c8(ligand)-c4(receptor)	col18a1a	itgb5	paracrine	0.10278
c8(ligand)-c4(receptor)	psap	gpr37b	paracrine	0.100003
c8(ligand)-c5(receptor)	calm3a	mylkb	paracrine	0.649851
c8(ligand)-c5(receptor)	hsp90aa1.2	cftr	paracrine	0.548752
c8(ligand)-c5(receptor)	hsp90aa1.2	lrp1ab	paracrine	0.535677
c8(ligand)-c5(receptor)	calm3a	egfra	paracrine	0.53098
c8(ligand)-c5(receptor)	hmgb1b	cxcr4a	paracrine	0.529171
c8(ligand)-c5(receptor)	hsp90aa1.2	egfra	paracrine	0.521002
c8(ligand)-c5(receptor)	zgc:55558	cav1	paracrine	0.495859
c8(ligand)-c5(receptor)	ccn1	cav1	paracrine	0.4102
c8(ligand)-c5(receptor)	psap	lrp1ab	paracrine	0.404694
c8(ligand)-c5(receptor)	mif	egfra	paracrine	0.399786
c8(ligand)-c5(receptor)	hsp90aa1.2	fgfr3	paracrine	0.352267
c8(ligand)-c5(receptor)	psap	sort1b	paracrine	0.347016
c8(ligand)-c5(receptor)	mif	cxcr4a	paracrine	0.34494
c8(ligand)-c5(receptor)	psap	ar	paracrine	0.324642
c8(ligand)-c5(receptor)	hsp90aa1.2	erbb2	paracrine	0.320183
c8(ligand)-c5(receptor)	pdgfbb	pdgfra	paracrine	0.311866
c8(ligand)-c5(receptor)	jam3a	itgb2	paracrine	0.304133
c8(ligand)-c5(receptor)	grnb	tnfrsf1a	paracrine	0.300674
c8(ligand)-c5(receptor)	serpine2	lrp1ab	paracrine	0.300674
c8(ligand)-c5(receptor)	calm3a	plpp6	paracrine	0.285847
c8(ligand)-c5(receptor)	pdgfbb	lrp1ab	paracrine	0.277748
c8(ligand)-c5(receptor)	lrig1	egfra	paracrine	0.253257
c8(ligand)-c5(receptor)	lrig1	met	paracrine	0.253257
c8(ligand)-c5(receptor)	hsp90b1	lrp1ab	paracrine	0.249833
c8(ligand)-c5(receptor)	ccn1	itgb2	paracrine	0.236084
c8(ligand)-c5(receptor)	pdap1b	pdgfrb	paracrine	0.223855
c8(ligand)-c5(receptor)	grnb	egfra	paracrine	0.222777
c8(ligand)-c5(receptor)	calm3a	kcnq5a	paracrine	0.220593
c8(ligand)-c5(receptor)	calm3a	GRM7	paracrine	0.220593
c8(ligand)-c5(receptor)	calm3a	PDE1C	paracrine	0.220593
c8(ligand)-c5(receptor)	calm3a	grm5a	paracrine	0.220593
c8(ligand)-c5(receptor)	lrpap1	lrp1ab	paracrine	0.213789
c8(ligand)-c5(receptor)	pdgfbb	pdgfrb	paracrine	0.213789
c8(ligand)-c5(receptor)	hspa8b	lrp2a	paracrine	0.213789
c8(ligand)-c5(receptor)	apodb	lepr	paracrine	0.213789
c8(ligand)-c5(receptor)	apoeb	lsr	paracrine	0.211431
c8(ligand)-c5(receptor)	tln1	itgb5	paracrine	0.211431
c8(ligand)-c5(receptor)	rtn4a	tnfrsf19	paracrine	0.206568
c8(ligand)-c5(receptor)	pdgfbb	itgav	paracrine	0.204057
c8(ligand)-c5(receptor)	tshba	ramp2	paracrine	0.201491
c8(ligand)-c5(receptor)	grnb	sort1b	paracrine	0.192026
c8(ligand)-c5(receptor)	farp2	plxna4	paracrine	0.181686
c8(ligand)-c5(receptor)	arf6b	si:ch211-168k14.2	paracrine	0.181686
c8(ligand)-c5(receptor)	si:ch73-173h19.3	egfra	paracrine	0.181686
c8(ligand)-c5(receptor)	lrpap1	sort1b	paracrine	0.175307
c8(ligand)-c5(receptor)	col1a1b	flt4	paracrine	0.173651
c8(ligand)-c5(receptor)	apoeb	lrp5	paracrine	0.168523
c8(ligand)-c5(receptor)	col5a1	CABZ01080702.1	paracrine	0.16496
c8(ligand)-c5(receptor)	rspo2	lgr4	paracrine	0.16496
c8(ligand)-c5(receptor)	gpc3	lrp1ab	paracrine	0.16127
c8(ligand)-c5(receptor)	apoeb	lrp1ab	paracrine	0.16127
c8(ligand)-c5(receptor)	LPL	lrp1ab	paracrine	0.16127
c8(ligand)-c5(receptor)	lrpap1	lrp2a	paracrine	0.16127
c8(ligand)-c5(receptor)	edn1	ednraa	paracrine	0.16127
c8(ligand)-c5(receptor)	sptan1	ptpra	paracrine	0.159374
c8(ligand)-c5(receptor)	ccn2a	itgb2	paracrine	0.151411
c8(ligand)-c5(receptor)	mmp9	itgb2	paracrine	0.151411
c8(ligand)-c5(receptor)	ccn1	itgb5	paracrine	0.149317
c8(ligand)-c5(receptor)	arpc5a	lrp2a	paracrine	0.142748
c8(ligand)-c5(receptor)	lamc2	itgav	paracrine	0.135692
c8(ligand)-c5(receptor)	ccn1	itgav	paracrine	0.135692
c8(ligand)-c5(receptor)	hspa8b	adrb2a	paracrine	0.135692
c8(ligand)-c5(receptor)	lamc2	itga2.2	paracrine	0.12805
c8(ligand)-c5(receptor)	col18a1a	gpc4	paracrine	0.12805
c8(ligand)-c5(receptor)	col2a1a	itga2.2	paracrine	0.12805
c8(ligand)-c5(receptor)	rspo3	lgr4	paracrine	0.122566
c8(ligand)-c5(receptor)	apoeb	lrp2a	paracrine	0.119689
c8(ligand)-c5(receptor)	pigf	flt1	paracrine	0.119689
c8(ligand)-c5(receptor)	il15	il2rb	paracrine	0.119689
c8(ligand)-c5(receptor)	mmp9	lrp1ab	paracrine	0.119689
c8(ligand)-c5(receptor)	ccn2a	lrp1ab	paracrine	0.119689
c8(ligand)-c5(receptor)	gpc3	lrp2a	paracrine	0.119689
c8(ligand)-c5(receptor)	LPL	lrp2a	paracrine	0.119689
c8(ligand)-c5(receptor)	hsp90b1	erbb2	paracrine	0.119689
c8(ligand)-c5(receptor)	tshba	gpr84	paracrine	0.113621
c8(ligand)-c5(receptor)	anxa1a	egfra	paracrine	0.113621
c8(ligand)-c5(receptor)	btc	egfra	paracrine	0.113621
c8(ligand)-c5(receptor)	ccn2a	egfra	paracrine	0.113621
c8(ligand)-c5(receptor)	lrig2	egfra	paracrine	0.113621
c8(ligand)-c5(receptor)	lrpap1	lrp8	paracrine	0.113621
c8(ligand)-c5(receptor)	fgf22	fgfr2	paracrine	0.110412
c8(ligand)-c5(receptor)	lamc2	itga6b	paracrine	0.110412
c8(ligand)-c5(receptor)	lamc2	itga1	paracrine	0.110412
c8(ligand)-c5(receptor)	col2a1a	itga1	paracrine	0.110412
c8(ligand)-c5(receptor)	ncam1a	fgfr2	paracrine	0.110412
c8(ligand)-c5(receptor)	col6a3	itga2.2	paracrine	0.107069
c8(ligand)-c6(receptor)	hsp90aa1.2	cftr	paracrine	0.403308
c8(ligand)-c6(receptor)	calm3a	grm5a	paracrine	0.348657
c8(ligand)-c6(receptor)	grnb	tnfrsf1a	paracrine	0.282675
c8(ligand)-c6(receptor)	psap	ar	paracrine	0.258125
c8(ligand)-c6(receptor)	apodb	lepr	paracrine	0.247521
c8(ligand)-c6(receptor)	calm3a	egfra	paracrine	0.231918
c8(ligand)-c6(receptor)	hsp90aa1.2	egfra	paracrine	0.224865
c8(ligand)-c6(receptor)	calm3a	trpc5b	paracrine	0.218472
c8(ligand)-c6(receptor)	hsp90aa1.2	fgfr3	paracrine	0.211716
c8(ligand)-c6(receptor)	fgf22	fgfr1a	paracrine	0.194235
c8(ligand)-c6(receptor)	ncam1a	fgfr1a	paracrine	0.194235
c8(ligand)-c6(receptor)	psap	sort1b	paracrine	0.18894
c8(ligand)-c6(receptor)	calm3a	kcnq3	paracrine	0.185832
c8(ligand)-c6(receptor)	calm3a	GRM7	paracrine	0.165044
c8(ligand)-c6(receptor)	hsp90aa1.2	lrp1ab	paracrine	0.159603
c8(ligand)-c6(receptor)	mif	egfra	paracrine	0.15085
c8(ligand)-c6(receptor)	calm3a	PDE1C	paracrine	0.138967
c8(ligand)-c6(receptor)	calm3a	cacna1c	paracrine	0.138967
c8(ligand)-c6(receptor)	hmgb1b	cxcr4a	paracrine	0.125348
c8(ligand)-c6(receptor)	tln1	itgb5	paracrine	0.120302
c8(ligand)-c6(receptor)	calm3a	kcnq5a	paracrine	0.102434
c8(ligand)-c6(receptor)	tac3a	tacr3a	paracrine	0.102434
c8(ligand)-c6(receptor)	psap	lrp1ab	paracrine	0.100645
c8(ligand)-c7(receptor)	hsp90aa1.2	cftr	paracrine	0.233133
c8(ligand)-c7(receptor)	hmgb1b	cxcr4a	paracrine	0.22688
c8(ligand)-c7(receptor)	calm3a	grm5a	paracrine	0.212502
c8(ligand)-c7(receptor)	calm3a	cacna1c	paracrine	0.168318
c8(ligand)-c7(receptor)	calm3a	egfra	paracrine	0.160234
c8(ligand)-c7(receptor)	hsp90aa1.2	egfra	paracrine	0.154922
c8(ligand)-c7(receptor)	psap	sort1b	paracrine	0.151923
c8(ligand)-c7(receptor)	hsp90aa1.2	fgfr3	paracrine	0.13701
c8(ligand)-c7(receptor)	apodb	lepr	paracrine	0.126584
c8(ligand)-c7(receptor)	mif	cxcr4a	paracrine	0.120873
c8(ligand)-c7(receptor)	calm3a	mylkb	paracrine	0.118882
c8(ligand)-c7(receptor)	mif	egfra	paracrine	0.100931
c8(ligand)-c9(receptor)	hsp90aa1.2	fgfr3	paracrine	0.648074
c8(ligand)-c9(receptor)	psap	ar	paracrine	0.526496
c8(ligand)-c9(receptor)	calm3a	egfra	paracrine	0.489366
c8(ligand)-c9(receptor)	hsp90aa1.2	egfra	paracrine	0.479371
c8(ligand)-c9(receptor)	rtn4a	rtn4r	paracrine	0.435142
c8(ligand)-c9(receptor)	calm3a	kcnq3	paracrine	0.426058
c8(ligand)-c9(receptor)	farp2	plxna4	paracrine	0.412883
c8(ligand)-c9(receptor)	hsp90aa1.2	erbb2	paracrine	0.368023
c8(ligand)-c9(receptor)	mif	egfra	paracrine	0.36055
c8(ligand)-c9(receptor)	grnb	tnfrsf1a	paracrine	0.315245
c8(ligand)-c9(receptor)	calm3a	cacna1c	paracrine	0.300008
c8(ligand)-c9(receptor)	hsp90aa1.2	lrp1ab	paracrine	0.291671
c8(ligand)-c9(receptor)	lrpap1	vldlr	paracrine	0.225507
c8(ligand)-c9(receptor)	lrig1	egfra	paracrine	0.223057
c8(ligand)-c9(receptor)	sptan1	ptpra	paracrine	0.204319
c8(ligand)-c9(receptor)	grnb	egfra	paracrine	0.195262
c8(ligand)-c9(receptor)	psap	lrp1ab	paracrine	0.195262
c8(ligand)-c9(receptor)	psap	sort1b	paracrine	0.195262
c8(ligand)-c9(receptor)	lrpap1	lrp8	paracrine	0.192074
c8(ligand)-c9(receptor)	pdgfbb	itgav	paracrine	0.192074
c8(ligand)-c9(receptor)	apoeb	vldlr	paracrine	0.170735
c8(ligand)-c9(receptor)	LPL	vldlr	paracrine	0.170735
c8(ligand)-c9(receptor)	si:ch73-173h19.3	egfra	paracrine	0.158212
c8(ligand)-c9(receptor)	apoeb	lrp8	paracrine	0.143913
c8(ligand)-c9(receptor)	hsp90b1	erbb2	paracrine	0.143913
c8(ligand)-c9(receptor)	ncam1a	robo2	paracrine	0.133042
c8(ligand)-c9(receptor)	slit2	robo2	paracrine	0.133042
c8(ligand)-c9(receptor)	serpine2	lrp1ab	paracrine	0.133042
c8(ligand)-c9(receptor)	apoc1	vldlr	paracrine	0.127083
c8(ligand)-c9(receptor)	lamc2	itgav	paracrine	0.127083
c8(ligand)-c9(receptor)	ccn1	itgav	paracrine	0.127083
c8(ligand)-c9(receptor)	efnb2a	ephb2a	paracrine	0.120692
c8(ligand)-c9(receptor)	col18a1a	gpc4	paracrine	0.120692
c8(ligand)-c9(receptor)	mmp9	ephb2a	paracrine	0.120692
c8(ligand)-c9(receptor)	pdgfbb	lrp1ab	paracrine	0.120692
c8(ligand)-c9(receptor)	afdna	ephb2a	paracrine	0.120692
c8(ligand)-c9(receptor)	sptbn2	ptpra	paracrine	0.120692
c8(ligand)-c9(receptor)	col5a1	CABZ01080702.1	paracrine	0.113784
c8(ligand)-c9(receptor)	tln1	itgb5	paracrine	0.113784
c8(ligand)-c9(receptor)	hsp90b1	lrp1ab	paracrine	0.10624
c9(ligand)-c0(receptor)	vegfaa	grin2bb	paracrine	0.507473
c9(ligand)-c0(receptor)	serpine1	lrp2a	paracrine	0.496408
c9(ligand)-c0(receptor)	appb	FP236542.1	paracrine	0.450899
c9(ligand)-c0(receptor)	calm3a	adcy8	paracrine	0.431303
c9(ligand)-c0(receptor)	adma	tshr	paracrine	0.349839
c9(ligand)-c0(receptor)	calm3a	GRM7	paracrine	0.349074
c9(ligand)-c0(receptor)	apoa1a	lrp2a	paracrine	0.332173
c9(ligand)-c0(receptor)	hsp90aa1.2	cftr	paracrine	0.331131
c9(ligand)-c0(receptor)	p4hb	mttp	paracrine	0.324168
c9(ligand)-c0(receptor)	apodb	lepr	paracrine	0.317569
c9(ligand)-c0(receptor)	agrn	lrp2a	paracrine	0.309438
c9(ligand)-c0(receptor)	cxcl18b	FP236542.1	paracrine	0.308119
c9(ligand)-c0(receptor)	f10	f3a	paracrine	0.304909
c9(ligand)-c0(receptor)	hmgb1b	cxcr4a	paracrine	0.299535
c9(ligand)-c0(receptor)	calm3a	grm5a	paracrine	0.29833
c9(ligand)-c0(receptor)	nucb2b	erap1b	paracrine	0.2972
c9(ligand)-c0(receptor)	clcf1	crlf1a	paracrine	0.296149
c9(ligand)-c0(receptor)	calm3a	aqp8b	paracrine	0.293483
c9(ligand)-c0(receptor)	calm3a	plpp6	paracrine	0.288451
c9(ligand)-c0(receptor)	appb	GRM7	paracrine	0.267481
c9(ligand)-c0(receptor)	nts	ngfrb	paracrine	0.253268
c9(ligand)-c0(receptor)	lrpap1	lrp2a	paracrine	0.253022
c9(ligand)-c0(receptor)	vegfaa	ret	paracrine	0.250537
c9(ligand)-c0(receptor)	adma	RAMP1	paracrine	0.249655
c9(ligand)-c0(receptor)	cenps	FP236542.1	paracrine	0.245412
c9(ligand)-c0(receptor)	zgc:55558	grin2db	paracrine	0.243435
c9(ligand)-c0(receptor)	nlgn3a	nrxn3a	paracrine	0.235122
c9(ligand)-c0(receptor)	lama5	itgb4	paracrine	0.222945
c9(ligand)-c0(receptor)	mif	cxcr4a	paracrine	0.216651
c9(ligand)-c0(receptor)	calm3a	PDE1C	paracrine	0.213799
c9(ligand)-c0(receptor)	afdna	nrxn3a	paracrine	0.207701
c9(ligand)-c0(receptor)	adma	calcrlb	paracrine	0.206983
c9(ligand)-c0(receptor)	nlgn3a	nrxn1b	paracrine	0.204067
c9(ligand)-c0(receptor)	appb	cav1	paracrine	0.202861
c9(ligand)-c0(receptor)	appb	CABZ01110881.1	paracrine	0.202861
c9(ligand)-c0(receptor)	arpc5a	lrp2a	paracrine	0.202581
c9(ligand)-c0(receptor)	actr2a	lrp2a	paracrine	0.193234
c9(ligand)-c0(receptor)	thbs1b	cd36	paracrine	0.192419
c9(ligand)-c0(receptor)	vegfaa	tyro3	paracrine	0.183925
c9(ligand)-c0(receptor)	hsp90b1	tlr7	paracrine	0.182704
c9(ligand)-c0(receptor)	appb	si:ch211-168k14.2	paracrine	0.182032
c9(ligand)-c0(receptor)	calm3a	mylkb	paracrine	0.181695
c9(ligand)-c0(receptor)	rtn4a	tnfrsf19	paracrine	0.174717
c9(ligand)-c0(receptor)	tfpia	f3a	paracrine	0.168786
c9(ligand)-c0(receptor)	cxcl18b	GRM7	paracrine	0.165298
c9(ligand)-c0(receptor)	apoeb	lsr	paracrine	0.163842
c9(ligand)-c0(receptor)	appb	ngfrb	paracrine	0.163308
c9(ligand)-c0(receptor)	appb	si:ch73-281k2.5	paracrine	0.163308
c9(ligand)-c0(receptor)	rtn4a	ngfrb	paracrine	0.161959
c9(ligand)-c0(receptor)	psen1	notch1a	paracrine	0.160593
c9(ligand)-c0(receptor)	adam17a	notch1a	paracrine	0.160593
c9(ligand)-c0(receptor)	mfap5	notch1a	paracrine	0.160593
c9(ligand)-c0(receptor)	gnas	adcy8	paracrine	0.160593
c9(ligand)-c0(receptor)	psap	gpr37b	paracrine	0.160041
c9(ligand)-c0(receptor)	hsp90b1	tlr2	paracrine	0.154352
c9(ligand)-c0(receptor)	appb	lrp6	paracrine	0.148629
c9(ligand)-c0(receptor)	vegfaa	kdr	paracrine	0.148629
c9(ligand)-c0(receptor)	rgmb	bmpr1ba	paracrine	0.141386
c9(ligand)-c0(receptor)	bmp8a	bmpr1ba	paracrine	0.141386
c9(ligand)-c0(receptor)	gnai2b	FP236542.1	paracrine	0.139869
c9(ligand)-c0(receptor)	penkb	FP236542.1	paracrine	0.139869
c9(ligand)-c0(receptor)	col18a1a	itga3b	paracrine	0.137807
c9(ligand)-c0(receptor)	adma	adrb2a	paracrine	0.137807
c9(ligand)-c0(receptor)	vegfaa	nrp2a	paracrine	0.137459
c9(ligand)-c0(receptor)	calm3a	trpc5b	paracrine	0.135699
c9(ligand)-c0(receptor)	appb	ptger2a	paracrine	0.131332
c9(ligand)-c0(receptor)	hmgb1b	tlr2	paracrine	0.131332
c9(ligand)-c0(receptor)	rtn4a	rtn4rl1a	paracrine	0.130206
c9(ligand)-c0(receptor)	hspa8b	lrp2a	paracrine	0.127912
c9(ligand)-c0(receptor)	arf6b	si:ch211-168k14.2	paracrine	0.127524
c9(ligand)-c0(receptor)	cenps	GRM7	paracrine	0.126349
c9(ligand)-c0(receptor)	col1a1b	itga11b	paracrine	0.125158
c9(ligand)-c0(receptor)	vegfaa	flt1	paracrine	0.124758
c9(ligand)-c0(receptor)	efna5a	epha4a	paracrine	0.124356
c9(ligand)-c0(receptor)	rtn4a	lingo1a	paracrine	0.120226
c9(ligand)-c0(receptor)	pdap1b	pdgfrb	paracrine	0.118516
c9(ligand)-c0(receptor)	gsto2	ryr1a	paracrine	0.118083
c9(ligand)-c0(receptor)	gnas	tshr	paracrine	0.117648
c9(ligand)-c0(receptor)	ccn1	cav1	paracrine	0.117648
c9(ligand)-c0(receptor)	adma	gpr182	paracrine	0.115439
c9(ligand)-c0(receptor)	adma	calcr	paracrine	0.115439
c9(ligand)-c0(receptor)	col18a1a	kdr	paracrine	0.115439
c9(ligand)-c0(receptor)	calm3a	kcnq5a	paracrine	0.113627
c9(ligand)-c0(receptor)	lin7c	CABZ01079818.1	paracrine	0.112707
c9(ligand)-c0(receptor)	vegfaa	gpc1a	paracrine	0.10988
c9(ligand)-c0(receptor)	appb	tspan12	paracrine	0.10988
c9(ligand)-c0(receptor)	f7	f3a	paracrine	0.104935
c9(ligand)-c0(receptor)	galn	FP236542.1	paracrine	0.103127
c9(ligand)-c0(receptor)	pomca	FP236542.1	paracrine	0.103127
c9(ligand)-c0(receptor)	rln3a	FP236542.1	paracrine	0.103127
c9(ligand)-c0(receptor)	thbs1b	itga3b	paracrine	0.101543
c9(ligand)-c0(receptor)	lama5	itga3b	paracrine	0.101543
c9(ligand)-c1(receptor)	hsp90aa1.2	cftr	paracrine	0.384673
c9(ligand)-c1(receptor)	adma	tshr	paracrine	0.314177
c9(ligand)-c1(receptor)	serpine1	lrp2a	paracrine	0.287068
c9(ligand)-c1(receptor)	calm3a	grm5a	paracrine	0.273515
c9(ligand)-c1(receptor)	nucb2b	erap1b	paracrine	0.257815
c9(ligand)-c1(receptor)	vegfaa	grin2bb	paracrine	0.24866
c9(ligand)-c1(receptor)	calm3a	adcy8	paracrine	0.22682
c9(ligand)-c1(receptor)	calm3a	GRM7	paracrine	0.175904
c9(ligand)-c1(receptor)	lama5	itgb4	paracrine	0.172934
c9(ligand)-c1(receptor)	apoa1a	lrp2a	paracrine	0.168868
c9(ligand)-c1(receptor)	appb	FP236542.1	paracrine	0.16233
c9(ligand)-c1(receptor)	apodb	lepr	paracrine	0.159285
c9(ligand)-c1(receptor)	hmgb1b	cxcr4a	paracrine	0.157989
c9(ligand)-c1(receptor)	agrn	lrp2a	paracrine	0.15472
c9(ligand)-c1(receptor)	nts	ntsr1	paracrine	0.144108
c9(ligand)-c1(receptor)	appb	CABZ01110881.1	paracrine	0.143707
c9(ligand)-c1(receptor)	calm3a	trpc5b	paracrine	0.137259
c9(ligand)-c1(receptor)	nts	ngfrb	paracrine	0.127258
c9(ligand)-c1(receptor)	appb	GRM7	paracrine	0.126897
c9(ligand)-c1(receptor)	appb	cav1	paracrine	0.126897
c9(ligand)-c1(receptor)	lrpap1	lrp2a	paracrine	0.121547
c9(ligand)-c1(receptor)	thbs1b	cd36	paracrine	0.116797
c9(ligand)-c1(receptor)	zgc:55558	grin2db	paracrine	0.114037
c9(ligand)-c1(receptor)	adma	calcrlb	paracrine	0.111472
c9(ligand)-c1(receptor)	thbs1b	itga2b	paracrine	0.111472
c9(ligand)-c1(receptor)	mif	cxcr4a	paracrine	0.108221
c9(ligand)-c1(receptor)	clcf1	crlf1a	paracrine	0.105146
c9(ligand)-c1(receptor)	gnas	tshr	paracrine	0.101944
c9(ligand)-c1(receptor)	vegfaa	flt1	paracrine	0.100625
c9(ligand)-c2(receptor)	hsp90aa1.2	cftr	paracrine	0.611743
c9(ligand)-c2(receptor)	serpine1	lrp2a	paracrine	0.55256
c9(ligand)-c2(receptor)	vegfaa	grin2bb	paracrine	0.533245
c9(ligand)-c2(receptor)	adma	tshr	paracrine	0.503823
c9(ligand)-c2(receptor)	calm3a	adcy8	paracrine	0.471496
c9(ligand)-c2(receptor)	calm3a	grm5a	paracrine	0.442518
c9(ligand)-c2(receptor)	nucb2b	erap1b	paracrine	0.384277
c9(ligand)-c2(receptor)	apoa1a	lrp2a	paracrine	0.38391
c9(ligand)-c2(receptor)	agrn	lrp2a	paracrine	0.35954
c9(ligand)-c2(receptor)	clcf1	crlf1a	paracrine	0.300988
c9(ligand)-c2(receptor)	lrpap1	lrp2a	paracrine	0.297931
c9(ligand)-c2(receptor)	zgc:55558	grin2db	paracrine	0.28596
c9(ligand)-c2(receptor)	calm3a	GRM7	paracrine	0.274881
c9(ligand)-c2(receptor)	vegfaa	nrp2a	paracrine	0.274741
c9(ligand)-c2(receptor)	lama5	itgb4	paracrine	0.273197
c9(ligand)-c2(receptor)	appb	FP236542.1	paracrine	0.255583
c9(ligand)-c2(receptor)	apodb	lepr	paracrine	0.25213
c9(ligand)-c2(receptor)	adma	calcrlb	paracrine	0.243055
c9(ligand)-c2(receptor)	vegfaa	ret	paracrine	0.242516
c9(ligand)-c2(receptor)	arpc5a	lrp2a	paracrine	0.241431
c9(ligand)-c2(receptor)	f10	f3a	paracrine	0.234901
c9(ligand)-c2(receptor)	actr2a	lrp2a	paracrine	0.23081
c9(ligand)-c2(receptor)	appb	si:ch211-168k14.2	paracrine	0.222612
c9(ligand)-c2(receptor)	rtn4a	tnfrsf19	paracrine	0.220904
c9(ligand)-c2(receptor)	calm3a	trpc5b	paracrine	0.217632
c9(ligand)-c2(receptor)	appb	CABZ01110881.1	paracrine	0.217078
c9(ligand)-c2(receptor)	vegfaa	flt1	paracrine	0.215174
c9(ligand)-c2(receptor)	adma	RAMP1	paracrine	0.207718
c9(ligand)-c2(receptor)	thbs1b	cd36	paracrine	0.20541
c9(ligand)-c2(receptor)	appb	GRM7	paracrine	0.205164
c9(ligand)-c2(receptor)	calm3a	PDE1C	paracrine	0.204794
c9(ligand)-c2(receptor)	thbs1b	itga2b	paracrine	0.203054
c9(ligand)-c2(receptor)	nlgn3a	nrxn3a	paracrine	0.202048
c9(ligand)-c2(receptor)	gnas	tshr	paracrine	0.201032
c9(ligand)-c2(receptor)	p4hb	mttp	paracrine	0.199234
c9(ligand)-c2(receptor)	nts	ngfrb	paracrine	0.199234
c9(ligand)-c2(receptor)	hmgb1b	cxcr4a	paracrine	0.198715
c9(ligand)-c2(receptor)	calm3a	aqp8b	paracrine	0.190347
c9(ligand)-c2(receptor)	gnas	adcy8	paracrine	0.183708
c9(ligand)-c2(receptor)	col1a1b	itga11b	paracrine	0.178216
c9(ligand)-c2(receptor)	afdna	nrxn3a	paracrine	0.177589
c9(ligand)-c2(receptor)	calm3a	mylkb	paracrine	0.173743
c9(ligand)-c2(receptor)	nlgn3a	nrxn1b	paracrine	0.173743
c9(ligand)-c2(receptor)	col18a1a	itga3b	paracrine	0.170092
c9(ligand)-c2(receptor)	vegfaa	tyro3	paracrine	0.16839
c9(ligand)-c2(receptor)	psap	gpr37b	paracrine	0.167874
c9(ligand)-c2(receptor)	efna5a	epha4a	paracrine	0.161472
c9(ligand)-c2(receptor)	arf6b	si:ch211-168k14.2	paracrine	0.158304
c9(ligand)-c2(receptor)	cxcl18b	FP236542.1	paracrine	0.156971
c9(ligand)-c2(receptor)	hspa8b	lrp2a	paracrine	0.15523
c9(ligand)-c2(receptor)	nts	ntsr1	paracrine	0.14961
c9(ligand)-c2(receptor)	pdap1b	pdgfrb	paracrine	0.140066
c9(ligand)-c2(receptor)	mif	cxcr4a	paracrine	0.138223
c9(ligand)-c2(receptor)	fyna	thy1	paracrine	0.134424
c9(ligand)-c2(receptor)	fadd	traf2a	paracrine	0.132711
c9(ligand)-c2(receptor)	adma	calcr	paracrine	0.131468
c9(ligand)-c2(receptor)	hsp90b1	tlr2	paracrine	0.130207
c9(ligand)-c2(receptor)	afdna	nectin1b	paracrine	0.128412
c9(ligand)-c2(receptor)	lama5	itga6b	paracrine	0.126579
c9(ligand)-c2(receptor)	thbs1b	itga6b	paracrine	0.126579
c9(ligand)-c2(receptor)	thbs1b	itga3b	paracrine	0.126579
c9(ligand)-c2(receptor)	lama5	itga3b	paracrine	0.126579
c9(ligand)-c2(receptor)	appb	cav1	paracrine	0.125247
c9(ligand)-c2(receptor)	appb	ngfrb	paracrine	0.125247
c9(ligand)-c2(receptor)	appb	tspan12	paracrine	0.125247
c9(ligand)-c2(receptor)	tfpia	f3a	paracrine	0.124438
c9(ligand)-c2(receptor)	rtn4a	lingo1a	paracrine	0.124166
c9(ligand)-c2(receptor)	rtn4a	ngfrb	paracrine	0.124166
c9(ligand)-c2(receptor)	cxcl18b	GRM7	paracrine	0.122796
c9(ligand)-c2(receptor)	lama5	itga2.2	paracrine	0.121404
c9(ligand)-c2(receptor)	cenps	FP236542.1	paracrine	0.119703
c9(ligand)-c2(receptor)	gnai2b	tshr	paracrine	0.11855
c9(ligand)-c2(receptor)	adm2a	tshr	paracrine	0.11855
c9(ligand)-c2(receptor)	gsto2	ryr1a	paracrine	0.11855
c9(ligand)-c2(receptor)	lin7c	htr2cl1	paracrine	0.11855
c9(ligand)-c2(receptor)	psen1	notch1a	paracrine	0.117086
c9(ligand)-c2(receptor)	adam17a	notch1a	paracrine	0.117086
c9(ligand)-c2(receptor)	mfap5	notch1a	paracrine	0.117086
c9(ligand)-c2(receptor)	plaub	tmprss4b	paracrine	0.114992
c9(ligand)-c2(receptor)	appb	si:ch73-281k2.5	paracrine	0.110318
c9(ligand)-c2(receptor)	hmgb1b	tlr2	paracrine	0.110318
c9(ligand)-c2(receptor)	lamc2	itgb4	paracrine	0.108698
c9(ligand)-c2(receptor)	gnas	gipr	paracrine	0.10837
c9(ligand)-c2(receptor)	gnai2b	adcy8	paracrine	0.107378
c9(ligand)-c2(receptor)	lin7c	CABZ01079818.1	paracrine	0.107378
c9(ligand)-c2(receptor)	pigf	flt1	paracrine	0.107045
c9(ligand)-c2(receptor)	tgm2b	tbxa2r	paracrine	0.106035
c9(ligand)-c2(receptor)	ada	dpp4	paracrine	0.106035
c9(ligand)-c2(receptor)	vegfaa	gpc1a	paracrine	0.104669
c9(ligand)-c2(receptor)	rgmb	bmpr1ba	paracrine	0.104324
c9(ligand)-c2(receptor)	bmp8a	bmpr1ba	paracrine	0.104324
c9(ligand)-c3(receptor)	calm3a	adcy8	paracrine	0.638867
c9(ligand)-c3(receptor)	vegfaa	grin2bb	paracrine	0.419306
c9(ligand)-c3(receptor)	hsp90b1	tlr7	paracrine	0.401482
c9(ligand)-c3(receptor)	appb	FP236542.1	paracrine	0.399474
c9(ligand)-c3(receptor)	serpine1	lrp2a	paracrine	0.398099
c9(ligand)-c3(receptor)	lama5	itgb4	paracrine	0.392628
c9(ligand)-c3(receptor)	hsp90aa1.2	cftr	paracrine	0.384253
c9(ligand)-c3(receptor)	calm3a	plpp6	paracrine	0.380524
c9(ligand)-c3(receptor)	apodb	lepr	paracrine	0.379829
c9(ligand)-c3(receptor)	psen1	notch1a	paracrine	0.37038
c9(ligand)-c3(receptor)	adam17a	notch1a	paracrine	0.37038
c9(ligand)-c3(receptor)	mfap5	notch1a	paracrine	0.37038
c9(ligand)-c3(receptor)	nucb2b	erap1b	paracrine	0.364757
c9(ligand)-c3(receptor)	calm3a	mylkb	paracrine	0.34945
c9(ligand)-c3(receptor)	clcf1	crlf1a	paracrine	0.341677
c9(ligand)-c3(receptor)	nlgn3a	nrxn3a	paracrine	0.31469
c9(ligand)-c3(receptor)	f10	f3a	paracrine	0.312295
c9(ligand)-c3(receptor)	appb	si:ch211-168k14.2	paracrine	0.312084
c9(ligand)-c3(receptor)	gnas	adcy8	paracrine	0.308565
c9(ligand)-c3(receptor)	vegfaa	ret	paracrine	0.304727
c9(ligand)-c3(receptor)	afdna	nrxn3a	paracrine	0.281403
c9(ligand)-c3(receptor)	vegfaa	tyro3	paracrine	0.279797
c9(ligand)-c3(receptor)	appb	CABZ01110881.1	paracrine	0.267806
c9(ligand)-c3(receptor)	cxcl18b	FP236542.1	paracrine	0.265116
c9(ligand)-c3(receptor)	nts	ngfrb	paracrine	0.260659
c9(ligand)-c3(receptor)	apoa1a	lrp2a	paracrine	0.250228
c9(ligand)-c3(receptor)	calm3a	GRM7	paracrine	0.249888
c9(ligand)-c3(receptor)	calm3a	grm5a	paracrine	0.249888
c9(ligand)-c3(receptor)	agrn	lrp2a	paracrine	0.23116
c9(ligand)-c3(receptor)	arf6b	si:ch211-168k14.2	paracrine	0.229562
c9(ligand)-c3(receptor)	calm3a	scn12aa	paracrine	0.229562
c9(ligand)-c3(receptor)	calm3a	aqp8b	paracrine	0.229562
c9(ligand)-c3(receptor)	apoeb	lsr	paracrine	0.219944
c9(ligand)-c3(receptor)	cenps	FP236542.1	paracrine	0.208523
c9(ligand)-c3(receptor)	adma	calcr	paracrine	0.208042
c9(ligand)-c3(receptor)	adma	calcrlb	paracrine	0.208042
c9(ligand)-c3(receptor)	calm3a	kcnq5a	paracrine	0.205115
c9(ligand)-c3(receptor)	pdap1b	pdgfrb	paracrine	0.199548
c9(ligand)-c3(receptor)	hmgb1b	cxcr4a	paracrine	0.199028
c9(ligand)-c3(receptor)	appb	si:ch73-281k2.5	paracrine	0.199028
c9(ligand)-c3(receptor)	col18a1a	itga3b	paracrine	0.198506
c9(ligand)-c3(receptor)	rtn4a	tnfrsf19	paracrine	0.197455
c9(ligand)-c3(receptor)	gnai2b	adcy8	paracrine	0.192598
c9(ligand)-c3(receptor)	nlgn3a	nrxn1b	paracrine	0.190651
c9(ligand)-c3(receptor)	clcf1	cntfr	paracrine	0.189239
c9(ligand)-c3(receptor)	lrpap1	lrp2a	paracrine	0.185189
c9(ligand)-c3(receptor)	appb	GRM7	paracrine	0.184893
c9(ligand)-c3(receptor)	rtn4a	lingo1a	paracrine	0.183406
c9(ligand)-c3(receptor)	lin7c	htr2cl1	paracrine	0.178505
c9(ligand)-c3(receptor)	adma	tshr	paracrine	0.176608
c9(ligand)-c3(receptor)	adma	RAMP1	paracrine	0.176608
c9(ligand)-c3(receptor)	adma	adrb2a	paracrine	0.176608
c9(ligand)-c3(receptor)	hsp90b1	tlr2	paracrine	0.175002
c9(ligand)-c3(receptor)	tfpia	f3a	paracrine	0.173699
c9(ligand)-c3(receptor)	lamc2	itgb4	paracrine	0.173371
c9(ligand)-c3(receptor)	vegfaa	flt1	paracrine	0.168666
c9(ligand)-c3(receptor)	appb	ngfrb	paracrine	0.168666
c9(ligand)-c3(receptor)	appb	lrp6	paracrine	0.168666
c9(ligand)-c3(receptor)	rtn4a	ngfrb	paracrine	0.167282
c9(ligand)-c3(receptor)	psap	gpr37b	paracrine	0.153115
c9(ligand)-c3(receptor)	appb	cav1	paracrine	0.149446
c9(ligand)-c3(receptor)	appb	tspan12	paracrine	0.149446
c9(ligand)-c3(receptor)	rgmb	bmpr1ba	paracrine	0.149446
c9(ligand)-c3(receptor)	bmp8a	bmpr1ba	paracrine	0.149446
c9(ligand)-c3(receptor)	hmgb1b	tlr2	paracrine	0.149446
c9(ligand)-c3(receptor)	thbs1b	itga3b	paracrine	0.14903
c9(ligand)-c3(receptor)	lama5	itga3b	paracrine	0.14903
c9(ligand)-c3(receptor)	gsto2	ryr1a	paracrine	0.148192
c9(ligand)-c3(receptor)	arpc5a	lrp2a	paracrine	0.145634
c9(ligand)-c3(receptor)	col1a1b	ddr1	paracrine	0.143006
c9(ligand)-c3(receptor)	vegfaa	kdr	paracrine	0.142114
c9(ligand)-c3(receptor)	mif	cxcr4a	paracrine	0.138458
c9(ligand)-c3(receptor)	actr2a	lrp2a	paracrine	0.138458
c9(ligand)-c3(receptor)	adma	gpr84	paracrine	0.131693
c9(ligand)-c3(receptor)	farp2	plxna2	paracrine	0.128632
c9(ligand)-c3(receptor)	appb	mtnr1aa	paracrine	0.125463
c9(ligand)-c3(receptor)	appb	aplp1	paracrine	0.125463
c9(ligand)-c3(receptor)	appb	ptger2a	paracrine	0.125463
c9(ligand)-c3(receptor)	nlgn1	nrxn3a	paracrine	0.121614
c9(ligand)-c3(receptor)	psen1	CABZ01110881.1	paracrine	0.119335
c9(ligand)-c3(receptor)	gnai2b	FP236542.1	paracrine	0.116397
c9(ligand)-c3(receptor)	penkb	FP236542.1	paracrine	0.116397
c9(ligand)-c3(receptor)	ada	dpp4	paracrine	0.115193
c9(ligand)-c3(receptor)	col1a1b	itga11b	paracrine	0.11397
c9(ligand)-c3(receptor)	col18a1a	kdr	paracrine	0.11019
c9(ligand)-c3(receptor)	cxcl18b	GRM7	paracrine	0.109542
c9(ligand)-c3(receptor)	f7	f3a	paracrine	0.108231
c9(ligand)-c3(receptor)	vegfaa	nrp2a	paracrine	0.104854
c9(ligand)-c3(receptor)	zgc:55558	grin2db	paracrine	0.103461
c9(ligand)-c3(receptor)	gnai2b	drd2l	paracrine	0.100597
c9(ligand)-c4(receptor)	calm3a	adcy8	paracrine	0.5458
c9(ligand)-c4(receptor)	appb	FP236542.1	paracrine	0.475985
c9(ligand)-c4(receptor)	vegfaa	grin2bb	paracrine	0.449432
c9(ligand)-c4(receptor)	lama5	itgb4	paracrine	0.380075
c9(ligand)-c4(receptor)	serpine1	lrp2a	paracrine	0.371952
c9(ligand)-c4(receptor)	calm3a	grm5a	paracrine	0.37028
c9(ligand)-c4(receptor)	psen1	notch1a	paracrine	0.353497
c9(ligand)-c4(receptor)	adam17a	notch1a	paracrine	0.353497
c9(ligand)-c4(receptor)	mfap5	notch1a	paracrine	0.353497
c9(ligand)-c4(receptor)	hsp90aa1.2	cftr	paracrine	0.333241
c9(ligand)-c4(receptor)	cxcl18b	FP236542.1	paracrine	0.330036
c9(ligand)-c4(receptor)	nucb2b	erap1b	paracrine	0.325015
c9(ligand)-c4(receptor)	clcf1	crlf1a	paracrine	0.320206
c9(ligand)-c4(receptor)	apodb	lepr	paracrine	0.316853
c9(ligand)-c4(receptor)	hsp90b1	tlr7	paracrine	0.312263
c9(ligand)-c4(receptor)	calm3a	plpp6	paracrine	0.310811
c9(ligand)-c4(receptor)	appb	si:ch211-168k14.2	paracrine	0.305395
c9(ligand)-c4(receptor)	f10	f3a	paracrine	0.302263
c9(ligand)-c4(receptor)	calm3a	mylkb	paracrine	0.29964
c9(ligand)-c4(receptor)	calm3a	aqp8b	paracrine	0.293677
c9(ligand)-c4(receptor)	nts	ngfrb	paracrine	0.292451
c9(ligand)-c4(receptor)	hmgb1b	cxcr4a	paracrine	0.291778
c9(ligand)-c4(receptor)	adma	tshr	paracrine	0.270149
c9(ligand)-c4(receptor)	cenps	FP236542.1	paracrine	0.264575
c9(ligand)-c4(receptor)	nlgn3a	nrxn3a	paracrine	0.255651
c9(ligand)-c4(receptor)	nlgn3a	nrxn1b	paracrine	0.235198
c9(ligand)-c4(receptor)	appb	CABZ01110881.1	paracrine	0.234934
c9(ligand)-c4(receptor)	gnas	adcy8	paracrine	0.232621
c9(ligand)-c4(receptor)	apoa1a	lrp2a	paracrine	0.230081
c9(ligand)-c4(receptor)	afdna	nrxn3a	paracrine	0.226545
c9(ligand)-c4(receptor)	arf6b	si:ch211-168k14.2	paracrine	0.224065
c9(ligand)-c4(receptor)	rtn4a	tnfrsf19	paracrine	0.223872
c9(ligand)-c4(receptor)	vegfaa	ret	paracrine	0.222318
c9(ligand)-c4(receptor)	adma	RAMP1	paracrine	0.213596
c9(ligand)-c4(receptor)	agrn	lrp2a	paracrine	0.212113
c9(ligand)-c4(receptor)	mif	cxcr4a	paracrine	0.210395
c9(ligand)-c4(receptor)	vegfaa	tyro3	paracrine	0.208212
c9(ligand)-c4(receptor)	apoeb	lsr	paracrine	0.206659
c9(ligand)-c4(receptor)	hsp90b1	tlr2	paracrine	0.199161
c9(ligand)-c4(receptor)	appb	si:ch73-281k2.5	paracrine	0.198444
c9(ligand)-c4(receptor)	p4hb	mttp	paracrine	0.19266
c9(ligand)-c4(receptor)	appb	ngfrb	paracrine	0.192154
c9(ligand)-c4(receptor)	rtn4a	ngfrb	paracrine	0.190622
c9(ligand)-c4(receptor)	adma	calcrlb	paracrine	0.186697
c9(ligand)-c4(receptor)	psap	gpr37b	paracrine	0.186296
c9(ligand)-c4(receptor)	vegfaa	gpc1a	paracrine	0.173399
c9(ligand)-c4(receptor)	hmgb1b	tlr2	paracrine	0.170808
c9(ligand)-c4(receptor)	appb	lrp6	paracrine	0.170808
c9(ligand)-c4(receptor)	lrpap1	lrp2a	paracrine	0.169097
c9(ligand)-c4(receptor)	rgmb	bmpr1ba	paracrine	0.168468
c9(ligand)-c4(receptor)	bmp8a	bmpr1ba	paracrine	0.168468
c9(ligand)-c4(receptor)	calm3a	kcnq5a	paracrine	0.167835
c9(ligand)-c4(receptor)	calm3a	GRM7	paracrine	0.167835
c9(ligand)-c4(receptor)	tfpia	f3a	paracrine	0.167038
c9(ligand)-c4(receptor)	lamc2	itgb4	paracrine	0.165913
c9(ligand)-c4(receptor)	appb	gpc1a	paracrine	0.153739
c9(ligand)-c4(receptor)	gnai2b	FP236542.1	paracrine	0.152455
c9(ligand)-c4(receptor)	penkb	FP236542.1	paracrine	0.152455
c9(ligand)-c4(receptor)	adma	gpr84	paracrine	0.150968
c9(ligand)-c4(receptor)	adma	gpr182	paracrine	0.150968
c9(ligand)-c4(receptor)	vegfaa	kdr	paracrine	0.150592
c9(ligand)-c4(receptor)	gsto2	ryr1a	paracrine	0.150592
c9(ligand)-c4(receptor)	col1a1b	ddr1	paracrine	0.149075
c9(ligand)-c4(receptor)	pdap1b	pdgfrb	paracrine	0.148693
c9(ligand)-c4(receptor)	zgc:55558	grin2db	paracrine	0.147535
c9(ligand)-c4(receptor)	lin7c	htr2cl1	paracrine	0.143977
c9(ligand)-c4(receptor)	clcf1	cntfr	paracrine	0.142761
c9(ligand)-c4(receptor)	thbs1b	cd36	paracrine	0.139651
c9(ligand)-c4(receptor)	gnai2b	adcy8	paracrine	0.13944
c9(ligand)-c4(receptor)	col18a1a	itga3b	paracrine	0.135557
c9(ligand)-c4(receptor)	col18a1a	gpc1a	paracrine	0.135557
c9(ligand)-c4(receptor)	arpc5a	lrp2a	paracrine	0.132421
c9(ligand)-c4(receptor)	adma	adrb2a	paracrine	0.126777
c9(ligand)-c4(receptor)	actr2a	lrp2a	paracrine	0.1258
c9(ligand)-c4(receptor)	calm3a	PDE1C	paracrine	0.124813
c9(ligand)-c4(receptor)	calm3a	scn12aa	paracrine	0.124813
c9(ligand)-c4(receptor)	calm3a	trpc5b	paracrine	0.124813
c9(ligand)-c4(receptor)	ada	dpp4	paracrine	0.122294
c9(ligand)-c4(receptor)	appb	mtnr1aa	paracrine	0.120747
c9(ligand)-c4(receptor)	appb	GRM7	paracrine	0.120747
c9(ligand)-c4(receptor)	appb	aplp1	paracrine	0.120747
c9(ligand)-c4(receptor)	nrg1	gpc1a	paracrine	0.120486
c9(ligand)-c4(receptor)	col1a1b	itga11b	paracrine	0.118639
c9(ligand)-c4(receptor)	col18a1a	kdr	paracrine	0.117023
c9(ligand)-c4(receptor)	galn	FP236542.1	paracrine	0.112841
c9(ligand)-c4(receptor)	pomca	FP236542.1	paracrine	0.112841
c9(ligand)-c4(receptor)	rln3a	FP236542.1	paracrine	0.112841
c9(ligand)-c4(receptor)	appb	si:ch73-160i9.3	paracrine	0.106289
c9(ligand)-c4(receptor)	appb	dcc	paracrine	0.106289
c9(ligand)-c4(receptor)	appb	cav1	paracrine	0.106289
c9(ligand)-c4(receptor)	rtn4a	lingo1a	paracrine	0.105352
c9(ligand)-c4(receptor)	f7	f3a	paracrine	0.103765
c9(ligand)-c4(receptor)	psen1	CABZ01110881.1	paracrine	0.102145
c9(ligand)-c4(receptor)	afdna	f11r.2	paracrine	0.100823
c9(ligand)-c5(receptor)	appb	cav1	paracrine	0.766493
c9(ligand)-c5(receptor)	calm3a	mylkb	paracrine	0.716145
c9(ligand)-c5(receptor)	hsp90aa1.2	cftr	paracrine	0.69504
c9(ligand)-c5(receptor)	adma	gpr182	paracrine	0.657394
c9(ligand)-c5(receptor)	serpine1	lrp2a	paracrine	0.644339
c9(ligand)-c5(receptor)	ccn1	cav1	paracrine	0.632331
c9(ligand)-c5(receptor)	adma	gpr84	paracrine	0.610394
c9(ligand)-c5(receptor)	hmgb1b	cxcr4a	paracrine	0.589304
c9(ligand)-c5(receptor)	vegfaa	flt1	paracrine	0.562058
c9(ligand)-c5(receptor)	zgc:55558	cav1	paracrine	0.52961
c9(ligand)-c5(receptor)	f10	f3a	paracrine	0.508907
c9(ligand)-c5(receptor)	mif	cxcr4a	paracrine	0.481336
c9(ligand)-c5(receptor)	apoa1a	lrp2a	paracrine	0.477576
c9(ligand)-c5(receptor)	appb	aplp1	paracrine	0.475755
c9(ligand)-c5(receptor)	rtn4a	tnfrsf19	paracrine	0.462455
c9(ligand)-c5(receptor)	agrn	lrp2a	paracrine	0.451618
c9(ligand)-c5(receptor)	f10	itgb2	paracrine	0.433177
c9(ligand)-c5(receptor)	ccn1	itgb2	paracrine	0.433177
c9(ligand)-c5(receptor)	adma	adrb2a	paracrine	0.404195
c9(ligand)-c5(receptor)	fyna	thy1	paracrine	0.394332
c9(ligand)-c5(receptor)	gnai2b	cav1	paracrine	0.393953
c9(ligand)-c5(receptor)	sema5a	plxnb3	paracrine	0.390876
c9(ligand)-c5(receptor)	lrpap1	lrp2a	paracrine	0.383683
c9(ligand)-c5(receptor)	jam3a	itgb2	paracrine	0.379937
c9(ligand)-c5(receptor)	vegfaa	kdr	paracrine	0.376948
c9(ligand)-c5(receptor)	rims1a	slc17a7b	paracrine	0.370763
c9(ligand)-c5(receptor)	pigf	flt1	paracrine	0.359448
c9(ligand)-c5(receptor)	nucb2b	erap1b	paracrine	0.356463
c9(ligand)-c5(receptor)	adma	calcrlb	paracrine	0.356463
c9(ligand)-c5(receptor)	calm3a	plpp6	paracrine	0.352376
c9(ligand)-c5(receptor)	appb	tspan12	paracrine	0.34381
c9(ligand)-c5(receptor)	vegfaa	nrp2a	paracrine	0.34381
c9(ligand)-c5(receptor)	pdap1b	pdgfrb	paracrine	0.34045
c9(ligand)-c5(receptor)	tfpia	f3a	paracrine	0.324188
c9(ligand)-c5(receptor)	arpc5a	lrp2a	paracrine	0.318294
c9(ligand)-c5(receptor)	angptl4	tie1	paracrine	0.316947
c9(ligand)-c5(receptor)	nts	ntsr1	paracrine	0.312825
c9(ligand)-c5(receptor)	p4hb	mttp	paracrine	0.312825
c9(ligand)-c5(receptor)	appb	si:ch211-168k14.2	paracrine	0.312125
c9(ligand)-c5(receptor)	appb	FP236542.1	paracrine	0.312125
c9(ligand)-c5(receptor)	col18a1a	kdr	paracrine	0.311421
c9(ligand)-c5(receptor)	actr2a	lrp2a	paracrine	0.305654
c9(ligand)-c5(receptor)	sema5a	met	paracrine	0.305654
c9(ligand)-c5(receptor)	lama5	itga2.2	paracrine	0.297287
c9(ligand)-c5(receptor)	lama5	itgb4	paracrine	0.297287
c9(ligand)-c5(receptor)	adma	tshr	paracrine	0.281441
c9(ligand)-c5(receptor)	adma	RAMP1	paracrine	0.281441
c9(ligand)-c5(receptor)	adma	calcr	paracrine	0.281441
c9(ligand)-c5(receptor)	lrig1	met	paracrine	0.279655
c9(ligand)-c5(receptor)	adam17a	met	paracrine	0.279655
c9(ligand)-c5(receptor)	calm3a	kcnq5a	paracrine	0.277844
c9(ligand)-c5(receptor)	calm3a	GRM7	paracrine	0.277844
c9(ligand)-c5(receptor)	calm3a	PDE1C	paracrine	0.277844
c9(ligand)-c5(receptor)	calm3a	grm5a	paracrine	0.277844
c9(ligand)-c5(receptor)	clcf1	osmr	paracrine	0.273201
c9(ligand)-c5(receptor)	appb	CABZ01110881.1	paracrine	0.270332
c9(ligand)-c5(receptor)	lama5	itga6b	paracrine	0.263378
c9(ligand)-c5(receptor)	thbs1b	itga6b	paracrine	0.263378
c9(ligand)-c5(receptor)	fgg	itgb2	paracrine	0.261319
c9(ligand)-c5(receptor)	col1a1b	flt4	paracrine	0.253837
c9(ligand)-c5(receptor)	clcf1	crlf1a	paracrine	0.241096
c9(ligand)-c5(receptor)	pdgfab	pdgfra	paracrine	0.241096
c9(ligand)-c5(receptor)	gnai2b	ednraa	paracrine	0.237381
c9(ligand)-c5(receptor)	apoeb	lsr	paracrine	0.234841
c9(ligand)-c5(receptor)	vegfaa	tyro3	paracrine	0.232247
c9(ligand)-c5(receptor)	arf6b	si:ch211-168k14.2	paracrine	0.229596
c9(ligand)-c5(receptor)	plaub	itgb2	paracrine	0.224113
c9(ligand)-c5(receptor)	f7	f3a	paracrine	0.216888
c9(ligand)-c5(receptor)	hspa8b	lrp2a	paracrine	0.212331
c9(ligand)-c5(receptor)	arpc5a	adrb2a	paracrine	0.212331
c9(ligand)-c5(receptor)	apodb	lepr	paracrine	0.209192
c9(ligand)-c5(receptor)	appb	GRM7	paracrine	0.207591
c9(ligand)-c5(receptor)	appb	ptger2a	paracrine	0.207591
c9(ligand)-c5(receptor)	appb	si:ch73-281k2.5	paracrine	0.207591
c9(ligand)-c5(receptor)	c4	CABZ01041494.1	paracrine	0.205967
c9(ligand)-c5(receptor)	actr2a	adrb2a	paracrine	0.202649
c9(ligand)-c5(receptor)	hbegfb	cd82a	paracrine	0.199232
c9(ligand)-c5(receptor)	cxcl18b	FP236542.1	paracrine	0.197484
c9(ligand)-c5(receptor)	fn1a	flt4	paracrine	0.193907
c9(ligand)-c5(receptor)	psen1	notch1a	paracrine	0.192074
c9(ligand)-c5(receptor)	adam17a	notch1a	paracrine	0.192074
c9(ligand)-c5(receptor)	mfap5	notch1a	paracrine	0.192074
c9(ligand)-c5(receptor)	col18a1a	itga3b	paracrine	0.184428
c9(ligand)-c5(receptor)	thbs1b	itga4	paracrine	0.184428
c9(ligand)-c5(receptor)	adm2a	gpr84	paracrine	0.171852
c9(ligand)-c5(receptor)	CABZ01064472.1	met	paracrine	0.171852
c9(ligand)-c5(receptor)	mmp9	itgb2	paracrine	0.169605
c9(ligand)-c5(receptor)	pdgfab	pdgfrb	paracrine	0.160097
c9(ligand)-c5(receptor)	cenps	FP236542.1	paracrine	0.152336
c9(ligand)-c5(receptor)	nlgn3a	nrxn1b	paracrine	0.146803
c9(ligand)-c5(receptor)	thbs1b	itga3b	paracrine	0.137857
c9(ligand)-c5(receptor)	lama5	itga3b	paracrine	0.137857
c9(ligand)-c5(receptor)	vtna	itgb6	paracrine	0.134675
c9(ligand)-c5(receptor)	apoeb	lrp2a	paracrine	0.134675
c9(ligand)-c5(receptor)	mfge8a	pdgfrb	paracrine	0.134675
c9(ligand)-c5(receptor)	plaub	lrp2a	paracrine	0.134675
c9(ligand)-c5(receptor)	zgc:55558	grin2db	paracrine	0.134675
c9(ligand)-c5(receptor)	hspa8b	adrb2a	paracrine	0.134675
c9(ligand)-c5(receptor)	dcn	met	paracrine	0.127959
c9(ligand)-c5(receptor)	pomca	gpr84	paracrine	0.127959
c9(ligand)-c5(receptor)	rln3a	gpr84	paracrine	0.127959
c9(ligand)-c5(receptor)	cxcl18b	GRM7	paracrine	0.124401
c9(ligand)-c5(receptor)	sorbs1	itga1	paracrine	0.124401
c9(ligand)-c5(receptor)	col1a1b	itga2.2	paracrine	0.120692
c9(ligand)-c5(receptor)	lamc2	itga2.2	paracrine	0.120692
c9(ligand)-c5(receptor)	lamc2	itgb4	paracrine	0.120692
c9(ligand)-c5(receptor)	psen1	CABZ01110881.1	paracrine	0.120692
c9(ligand)-c5(receptor)	farp2	plxna2	paracrine	0.112748
c9(ligand)-c5(receptor)	si:dkey-261h17.1	selp	paracrine	0.112748
c9(ligand)-c5(receptor)	nlgn3a	nrxn3a	paracrine	0.108469
c9(ligand)-c5(receptor)	col1a1b	itga1	paracrine	0.103946
c9(ligand)-c5(receptor)	lamc2	itga6b	paracrine	0.103946
c9(ligand)-c5(receptor)	lamc2	itga1	paracrine	0.103946
c9(ligand)-c5(receptor)	gnai2b	agtr2	paracrine	0.103946
c9(ligand)-c5(receptor)	tgm2b	itga4	paracrine	0.103946
c9(ligand)-c5(receptor)	cel.1	cxcr4a	paracrine	0.103946
c9(ligand)-c6(receptor)	hsp90aa1.2	cftr	paracrine	0.558841
c9(ligand)-c6(receptor)	nucb2b	erap1b	paracrine	0.439583
c9(ligand)-c6(receptor)	calm3a	grm5a	paracrine	0.421183
c9(ligand)-c6(receptor)	serpine1	lrp2a	paracrine	0.407841
c9(ligand)-c6(receptor)	vegfaa	grin2bb	paracrine	0.387933
c9(ligand)-c6(receptor)	adma	tshr	paracrine	0.362829
c9(ligand)-c6(receptor)	vegfaa	flt1	paracrine	0.297032
c9(ligand)-c6(receptor)	calm3a	adcy8	paracrine	0.29101
c9(ligand)-c6(receptor)	calm3a	trpc5b	paracrine	0.275367
c9(ligand)-c6(receptor)	nts	ngfrb	paracrine	0.268537
c9(ligand)-c6(receptor)	thbs1b	cd36	paracrine	0.267255
c9(ligand)-c6(receptor)	lama5	itgb4	paracrine	0.260984
c9(ligand)-c6(receptor)	apoa1a	lrp2a	paracrine	0.257901
c9(ligand)-c6(receptor)	apodb	lepr	paracrine	0.242422
c9(ligand)-c6(receptor)	agrn	lrp2a	paracrine	0.238434
c9(ligand)-c6(receptor)	clcf1	crlf1a	paracrine	0.229394
c9(ligand)-c6(receptor)	rtn4a	tnfrsf19	paracrine	0.216749
c9(ligand)-c6(receptor)	thbs1b	itga2b	paracrine	0.214793
c9(ligand)-c6(receptor)	calm3a	GRM7	paracrine	0.211796
c9(ligand)-c6(receptor)	nts	ntsr1	paracrine	0.206094
c9(ligand)-c6(receptor)	vegfaa	ret	paracrine	0.196111
c9(ligand)-c6(receptor)	lrpap1	lrp2a	paracrine	0.191376
c9(ligand)-c6(receptor)	calm3a	PDE1C	paracrine	0.179923
c9(ligand)-c6(receptor)	zgc:55558	grin2db	paracrine	0.17442
c9(ligand)-c6(receptor)	appb	ngfrb	paracrine	0.17442
c9(ligand)-c6(receptor)	vegfaa	nrp2a	paracrine	0.17442
c9(ligand)-c6(receptor)	rtn4a	ngfrb	paracrine	0.172999
c9(ligand)-c6(receptor)	lama5	itga6b	paracrine	0.162078
c9(ligand)-c6(receptor)	thbs1b	itga6b	paracrine	0.162078
c9(ligand)-c6(receptor)	pigf	flt1	paracrine	0.15594
c9(ligand)-c6(receptor)	appb	GRM7	paracrine	0.154666
c9(ligand)-c6(receptor)	appb	si:ch211-168k14.2	paracrine	0.154666
c9(ligand)-c6(receptor)	appb	CABZ01110881.1	paracrine	0.154666
c9(ligand)-c6(receptor)	hmgb1b	cxcr4a	paracrine	0.154666
c9(ligand)-c6(receptor)	fadd	traf2a	paracrine	0.15163
c9(ligand)-c6(receptor)	arpc5a	lrp2a	paracrine	0.150745
c9(ligand)-c6(receptor)	col1a1b	itga11b	paracrine	0.149852
c9(ligand)-c6(receptor)	vegfaa	kdr	paracrine	0.147122
c9(ligand)-c6(receptor)	actr2a	lrp2a	paracrine	0.143359
c9(ligand)-c6(receptor)	psen1	notch1a	paracrine	0.13894
c9(ligand)-c6(receptor)	adam17a	notch1a	paracrine	0.13894
c9(ligand)-c6(receptor)	mfap5	notch1a	paracrine	0.13894
c9(ligand)-c6(receptor)	col18a1a	itga3b	paracrine	0.136393
c9(ligand)-c6(receptor)	adma	vipr1b	paracrine	0.136393
c9(ligand)-c6(receptor)	plaub	tmprss4b	paracrine	0.134303
c9(ligand)-c6(receptor)	calm3a	kcnq5a	paracrine	0.134303
c9(ligand)-c6(receptor)	appb	cav1	paracrine	0.129973
c9(ligand)-c6(receptor)	afdna	nectin1b	paracrine	0.126584
c9(ligand)-c6(receptor)	gnas	tshr	paracrine	0.123657
c9(ligand)-c6(receptor)	psap	gpr37b	paracrine	0.117486
c9(ligand)-c6(receptor)	col18a1a	kdr	paracrine	0.114223
c9(ligand)-c6(receptor)	gsto2	ryr1a	paracrine	0.111516
c9(ligand)-c6(receptor)	gnas	crhr1	paracrine	0.110128
c9(ligand)-c6(receptor)	rims1a	slc18a2	paracrine	0.109425
c9(ligand)-c6(receptor)	pdap1b	pdgfrb	paracrine	0.107278
c9(ligand)-c6(receptor)	arf6b	si:ch211-168k14.2	paracrine	0.107278
c9(ligand)-c6(receptor)	nlgn3a	nrxn1b	paracrine	0.107278
c9(ligand)-c6(receptor)	nlgn3a	nrxn3a	paracrine	0.107278
c9(ligand)-c6(receptor)	col1a1b	cd36	paracrine	0.105813
c9(ligand)-c6(receptor)	mif	cxcr4a	paracrine	0.105813
c9(ligand)-c6(receptor)	tgm2b	tbxa2r	paracrine	0.102799
c9(ligand)-c6(receptor)	lamc2	itgb4	paracrine	0.102799
c9(ligand)-c6(receptor)	lama5	itga2.2	paracrine	0.100457
c9(ligand)-c6(receptor)	thbs1b	itga3b	paracrine	0.100457
c9(ligand)-c6(receptor)	lama5	itga3b	paracrine	0.100457
c9(ligand)-c7(receptor)	hsp90aa1.2	cftr	paracrine	0.362958
c9(ligand)-c7(receptor)	adma	tshr	paracrine	0.294537
c9(ligand)-c7(receptor)	hmgb1b	cxcr4a	paracrine	0.272546
c9(ligand)-c7(receptor)	calm3a	grm5a	paracrine	0.268375
c9(ligand)-c7(receptor)	serpine1	lrp2a	paracrine	0.243491
c9(ligand)-c7(receptor)	vegfaa	grin2bb	paracrine	0.229161
c9(ligand)-c7(receptor)	hsp90b1	tlr7	paracrine	0.225987
c9(ligand)-c7(receptor)	mif	cxcr4a	paracrine	0.195051
c9(ligand)-c7(receptor)	calm3a	adcy8	paracrine	0.183428
c9(ligand)-c7(receptor)	lama5	itgb4	paracrine	0.165305
c9(ligand)-c7(receptor)	calm3a	mylkb	paracrine	0.154985
c9(ligand)-c7(receptor)	nucb2b	erap1b	paracrine	0.151656
c9(ligand)-c7(receptor)	apoa1a	lrp2a	paracrine	0.139717
c9(ligand)-c7(receptor)	vegfaa	flt1	paracrine	0.138842
c9(ligand)-c7(receptor)	nts	ngfrb	paracrine	0.133037
c9(ligand)-c7(receptor)	agrn	lrp2a	paracrine	0.127636
c9(ligand)-c7(receptor)	apodb	lepr	paracrine	0.123567
c9(ligand)-c7(receptor)	clcf1	crlf1a	paracrine	0.12252
c9(ligand)-c7(receptor)	hsp90b1	tlr2	paracrine	0.115492
c9(ligand)-c7(receptor)	calm3a	PDE1C	paracrine	0.114802
c9(ligand)-c7(receptor)	appb	cav1	paracrine	0.111021
c9(ligand)-c7(receptor)	appb	FP236542.1	paracrine	0.111021
c9(ligand)-c7(receptor)	zgc:55558	grin2db	paracrine	0.108064
c9(ligand)-c7(receptor)	psap	gpr37b	paracrine	0.100145
c9(ligand)-c8(receptor)	calm3a	adcy8	paracrine	0.337294
c9(ligand)-c8(receptor)	appb	FP236542.1	paracrine	0.257366
c9(ligand)-c8(receptor)	nucb2b	erap1b	paracrine	0.230264
c9(ligand)-c8(receptor)	lama5	itgb4	paracrine	0.174596
c9(ligand)-c8(receptor)	cxcl18b	FP236542.1	paracrine	0.158212
c9(ligand)-c8(receptor)	nlgn3a	nrxn1b	paracrine	0.138636
c9(ligand)-c8(receptor)	cenps	FP236542.1	paracrine	0.120692
c9(ligand)-c8(receptor)	cenps	sstr2a	paracrine	0.120692
c9(ligand)-c8(receptor)	gnas	adcy8	paracrine	0.113784
c9(ligand)-c8(receptor)	zgc:55558	grin2db	paracrine	0.10624
